# Supplementary material for: Digital Interventions for Emotion Regulation in Children and Early Adolescents: Systematic Review and Meta-analysis
Source: JMIR Serious Games. 2022 Aug 19;10(3):e31456. doi: 10.2196/31456 (PMC9440412; doi:10.2196/31456)
Supplement: Multimedia Appendix 2 [file games_v10i3e31456_app2.xlsx]

## Sheet: Sheet1
Multimedia Appendix 2. Master extraction table.
Covidence ID	DIO ID	Study ID (first author, year)	Second author	Last author	Publication year	Country	Design	Outcome skill (emotion regulation)	Other outcome(s) e.g. depression	Intervention e.g. neurofeedback + brief description	Aim(s)	(RoB 3) Participant recruitment (inclusive of population representation)	Criteria for inclusion/exclusion	Total population (n)	Mean age of population	Population characteristics	Target population (+ IQ information where available if developmental disorder)	Group(s) description & conditions	Group participants (n)	(RoB 1+2) Participant group allocation (inclusive of random sequence generation and allocation concealment)	(RoB 4) Blinding of participant, raters and intervention deliverer	(RoB 5) Acquiescence	Assessment setting	Assessment timeframe for each group + length of follow up (with time points)	Assessor	(RoB 10) ER outcome(s) skill measure(s) (with time points + validity/reliability info)	(RoB 6) Blinding/objectivity of outcome measures	Statistical analyses	Exclusion from analysis	(RoB 9) Baseline outcome measurement(s) similar	Description of results of ER outcome skill(s) + significant? See meta-analysis table for post-intervention effect size data	Description of gender differences results of outcome skill + significant?	(RoB 11) Full-scale study criteria transparency	(RoB 8) Selective reporting	(RoB 7) Loss to follow up/attrition (inclusive of incomplete outcome data and intention to treat)	(RoB 13) Competing interest + source of support	(RoB 12) Further comments (inclusive of other biases)
ER#254	10.1007/s00779-018-1166-x	Antle, 2018	Chesick	Cramer	2018	Nepal	Randomised, repeated measures waitlist control longitidunal field experiment	Self regulation	Attention	EEG-based Mind-Full Neurofeedback training system providing a mindfulness type intervention for self-regulation and attention over 6 weeks in impoverished child sample in a school with school counselor. Visual feedback was provided when students achieved specific EEG states (relaxation state - by monitoring alpha/theta; attentive state - by monitoring beta) using game goals via a NeuroSky headset…	To explore effectiveness of mindfulness-oriented, neurofeedback brain-computer system to teach illiterate children living in poverty to self-regulate their negative emotions and attention.	No. All children from one school in Nepal took part in the research (opportunistic sample). The parents of all the school students from 'NHK' school met at the school and gave verbal consent in form of a song in Nepali after a demonstration by school counselors. The counselors translated the consent script from English to Nepali.	Not reported	n = 21	Not reported; 5 to 11 years	100% female, NGO-funded Pokhara school students. All had suffered trauma resulting from violence in home, substance abuse in home, neglect, and/or parental death. Use Nepali language, a few of older children can read and write and speak a limited amount in English. None can read English fluently or use a computer.	Impoverished, traumatised children in developing country (Nepal).	Intervention group engaged in Mind-Full 24×15 minute one-on-one sessions with their counselors 3 - 4 times per week over a 6-week period. Waitlist control group accounted for maturation or other learning effects that may have also led to improved behavior over the course of the study. However, this group received instruction in breathing practices and yoga during the pre-post period. Waitlist gro…	Intervention group n = 9 Waitlist control group n = 12	Random sequence generation: Evidence for generation of a randomised sequence was not provided. Allocation concealment: The allocation to intervention was not concealed before intervention assignment.	Participants, intervention deliverer(s) and raters were not blinded from knowledge of which intervention participants received.	N/A	School	Prior to the study in both groups (T1 pre-test), during sessions throughout 6 week intervention in intervention group (T2), after the intervention group finished 6 weeks of sessions (T3 post-test), 2 months after the post-test point in both groups (T4 follow-up test).	Unclear	(T1, T3, T4) Calm scale (Develped for study by Antle, Chesick, school counselors and teacher from the school) Self, teacher and counsellor report? Developed a new assessment instrument for cultural context is in line with recommendations to avoid ethnocentric measures when working in different cultures. Used mixed measures to assess ability to self-regulate anxiety. Included 5 closed statements w…	The blinding of the calm instrument, attention instrument, teacher and counselor report outcome measures was not reported. However, the EEG measure was objective.	ANOVA	2 students dropped out of intervention group as they left the school so their data is not reported.	Outcomes were measured before the intervention and there were no significant differences across groups.	Results pertaining to self-regulation (relaxation) were examined. The students engaged in the games successfully for the full intervention and maintained alpha/theta EEG frequency above threshold for at least 70% of gameplay time (across students). Further, the mean percentage time spent above threshold in the intervention group whilst playing Paraglider increased from 78.1% to 87.7% (from the fi…	N/A	N/A	There are no discrepancies between measures used and outcome data.	Data was provided for all outcome variables. 9% attrition. This was due to 2 students who were in the intervention group leaving the school so (their data is not reported). However one student came to the school and was subsequently added to the waitlist group. There is no pre-test information for that participant.	Only the source of support information was documented by the author.	The study may not be replicable in a western context (cultural bias). A spurious effect may have been caused by gender bias (only females were included in the study). Limited sample size.
ER#35	10.1080/13632752.2017.1301646	Houghton, 2017	Carroll	Lynn	2017	Australia	Single-group multiple baseline, repeated measures, longitudinal	Emotion regulation	Antisocial traits (impulsivity, self-centredness, CU traits, and manipulativeness), proactive and reactive aggression.	KoolKIDS (Carroll and Houghton 2016) is a school-based interactive multimedia intervention for young children with EOCP (early-onset conduct problems) and CU (callous–unemotional traits). The programme is organised into 4 key modules organised by the acronym KOOL. There are 13 one-hour weekly sessions with 5 whole-of-class (in which the whole class including the EOCP child participates) and 8 ind…	To evaluate the effectiveness, feasiblity, acceptability and impact of KooLKIDS.	Participants recruited for the study were representative of the population from which they were drawn; 6 randomly selected primary schools from across Perth (the capital city of Western Australia) were recruited.	Inclusion: children had to have been permanently excluded from at least one previous school or have been suspended from their current school because of antisocial behaviour, as documented in official school behaviour records. Exclusion unclear.	n = 13	10 years	100% male. 2 in Grade 3 (8–9 years of age), 5 in Grade 4 (9–10 years of age), 6 in Grade 5 (10–11 years of age). 10 participants had received a minimum of one formal suspension from school (1–5 days suspension), 2 had received a minimum of one longer formal suspension from school (6–20 days suspension), and 3 had been permanently excluded from at least one previous school. (The numbers do not add…	Early-onset conduct problems (EOCP).	6 schools introdued KooLKIDSs at 7 different times (one school introduced KooLKIDS to 2 children on separate occasions). Participants engaged in 13 one-hour weekly KoolKID sessions over a 12 week period.	N/A	N/A, N/A	Measures to show that participants were blinded from knowing that the authors wished to evaluate an intervention were not documented.	A procedure was not put in place to ensure that participants did not feel pressured into giving certain responses.	School	Prior to the intervention (T1 pre-test) and post-intervention (T2 post-test); approximately 14 weeks apart.	Assessments completed online in school computer rooms.	(T1, T2) Emotional Intensity Scale for Children (Braaten and Rosen 2000) 32-item instrument relevant to children aged 5–12 years that requires children to select one of 5 choices that describe emotions related to experiences familiar to them. 2 subscales: Eleven items measure intensity of positive emotions (e.g. happiness, playfulness) (T1 q .10–.66; T2 q .11–.35) and 21 items measure intensity o…	The person(s) interpreting the data were not blinded from knowledge of the hypotheses and aims and which intervention participants received.	Paired samples t-tests.	Not reported.	N/A	Results pertaining to emotion regulation (emotion intensity) were examined. Paired samples t-test revealed that the pre to post programme change in positive emotional intensity was signiﬁcant, with a large effect size. The negative emotional intensity change was non-signiﬁcant and the associated magnitude of eﬀect was small. Greater variability was observed at post programme in group mean levels …	N/A	N/A	There are no discrepancies between measures used and outcome data.	No information regarding exclusions provided and no information provided related to reasons.	There were no competing interests and the source(s) of support are documented.	A spurious effect may have been caused by gender bias (only males were included in the study).
ER#222	10.1016/j.compedu.2017.09.010	Ip, 2017	Wong	Wong	2017	Hong Kong	Randomised between group, repeated measures, waitlist control, longitidunal	Emotion regulation	Adaptive skills, social interaction, emotion expression, emotion recognition.	Virtual reality enabled program for enhancing emotional and social adaptation skills in children with ASD over 14 weeks. 6 learning scenarios: one focuses on emotion control and relaxation strategies, 4 simulate social situations, one facilitates consolidation and generalization. These are designed and developed with corresponding psychoeducation procedures and protocols. Learning scenarios are p…	To conduct a feasibility assessment for a virtual reality enabled program for enhancing emotional and social adaptation skills for children with ASD.	Participants are fairly typical of the average in ASD children in mainstream primary schools in Hong Kong. Children were referred by 16 different local mainstream primary schools across Hong Kong to join the program (non-random sampling). All children and parents were invited to an information session while the parents provided consent for the children to participate.	Inclusion: Clinical diagnoses of ASD.	n = 72	9 years	Children from 16 different local mainstream primary schools across Hong Kong, 86 boys and 8 girls. 42 male participants and 5 female participants in Group 1, 44 male participants and 3 female participants in Group 2. Mean age for Group 1 = 106.3 months, mean age for Group 2 = 110.5 months.	Children with ASD. Ravens Progressive Matrices raw scores converted into approximates of non-verbal IQ scores while taking age into consideration.	Intervention group received the VR-enabled training from October 2015 to February 2016 (2 sessions in each week, total of 28 sessions). Control group did not receive the training.	Intervention group n = 36; Control group n = 36	Random sequence generation: Evidence for generation of a randomised sequence was not provided. Allocation concealment: The allocation to intervention was not concealed before intervention assignment.	Participants and intervention deliverer(s) were not blinded from knowledge of which intervention participants received in the feasibility study. Measures to show that participants were blinded from knowing that the authors wished to assess the feasibility of an intervention were not documented. However it is unclear if the full aim of the study was divulged to the participants.	A procedure was not put in place to ensure that participants did not feel pressured into giving certain responses. However, in regard to the other oucomes it was discussed that parents may have wanted their children to 'look good' and would so respond in favour of their children especially if they were in the waitlist control group due to cultural beliefs that all assessments are competitive.	Not reported.	Timeframe for pre-assessments unclear (T1 pre-test). All participants completed post-assessment in the 2 weeks after the training program (T2 post-test).	Unclear	(T1, T2) Psychoeducational Profile, 3rd Edition, adapted (emotion regulation & emotion expression) (Schopler, Lansing, Reichler, & Marcus, 2004) Completed by children. The test was originally designed for children with developmental age up to 7 years old. Some of the participants may have a higher developmental age but it was utilized as one of the measures under norm referencing. The Psychoeduca…	The person(s) interpreting the data were not blinded from knowledge of the hypotheses and aims and which intervention participants received.	Mixed repeated measures ANOVA.	19 participants excluded due to being out of age range for analysis.	Baseline performance was measured, however data pertaining to significance level at baseline between the 2 groups was not provided.	Results pertaining to emotion regulation (&expression) were examined. The significant result for Psychoeducational Profile, 3rd Edition, adapted suggested that the virtual reality intervention improved emotion expression and regulation for children with ASD 2 weeks post training. The reported effect size (medium) suggests that this effect was moderate. The emotion recognition faces and eyes tests…	Not provided.	N/A	There are no discrepancies between measures used and outcome data.	Data was provided for all outcome variables. 2.25% attrition. 2 participants discontinued the intervention due to time constraints and 1 due to having a different expectation of the intervention, (2 in control group and 1 in intervention group). N = 36 in each group included in analysis.	Only the source of support information was documented by the author.	A spurious effect may have been caused by gender bias (proportion of male to female participants was disporportionate). It is noteworthy that the control group improved significantly more than the intervention group in adaptive skills post intervention. Further, the parent measure demonstrated a non-signifciant result for the intervention group. This may in part be explained by response bias from…
ER#190	10.1016/j.chb.2014.09.024	Wrzesien, 2015	Rodriguez	Vara	2015	Spain	Randomised control, repeated measures, experiment	Emotion regulation	Appeal (of virtual environment and avatar), identification (with avatar), sense of prescence (in virtual environment).	Virtual reality enabled, modeling therapy based emotion regulation training using an avatar which is a virtual representation of the self (VRS). An emotional state is induced (frustration) by watching the avatar (for 3 minutes) become frustrated by a computer issue, and this is followed by an emotion regulation scenario in which the avatar employs a focussed breathing method (for 3 minutes). VRS …	To evaluate influence of physical aspects of avatar in learning of an emotion regulation strategy.	Opportunity sample. Participants recruited for the study were not representative of the population from which they were drawn.	Not reported	n = 22	13 years	Spanish with spanish mother tongue, 11 boys and 11 girls.	Typically developing adolescents, with aim to develop intervention for adolescent mental healthcare setting.	Virtual Representation of the Self: experimental engaged in virtual experience (induced frustration and emotion regulation). Virtal Representation Neutral: control engaged in virtual experience (induced frustration and emotion regulation).	Not reported.	N/A N/A Randomisation and control was not used.	Measures were not used to blind participants from knowing that the authors wished to create a satisfactory intervention/assess part of an intervention.	A procedure was not put in place to ensure that participants did not feel pressured into giving certain responses.	School	Participants completed the outcome measures before the virtual experience experiment (T1) and after both the induced frustration element (T2) and emotion regulation (T3) element of the virtual experience (30 minutes in total).	Experimentor	(T1, T2) EEG Physiological EEG data collected over 14 channels based on international 10-20 system using Emotiv EPOC device. Badcock et al. (2013) showed its validity as an alternative to a clinical EEG tool while compared with a clinical EEG recording device, but this was only in regard to auditory-based ERPs. (T1, T2, T3) Visual analogue scale (adapted) (Stern et al 1997) Measures current emoti…	The person(s) interpreting the data were not blinded from knowledge of the hypotheses and aims and which intervention participants received. However, the EEG measure was objective.	SLORETA; voxel-based t-tests. Repeated measures ANOVA and pairwise comparisons.	Not reported.	Performance in outcome measures were measured at baseline and there were no significant differences between groups.	Results pertaining to emotion regulation were examined. There were no differences between groups for the control (ERQ). There was a significant increase in relaxation (VAS) and calm (SAM) in the VRS group after the regulation phase of the virtual experience in pairwise comparison (greater frustration induction when observing a physically similar avatar and greater emotion regulation when observin…	No statistically significant gender differences in questionnaire results. No further information provided.	Criteria used to determine whether to take the current study to a full-scale study was not provided.	There are no discrepancies between measures used and outcome data.	N/A	Only the source of support was documented by the author.	Potential spurious effects -limited sample size. The data collected during the baseline phase recording had a lot of noise (i.e., due to muscular and ocular artefacts): consequently, a more controlled baseline period would be recommended for future studies. Finally, since pubertal hormone changes can alter brain function or neurotransmitter activity (e.g. Segalowitz, Santesso, & Jetha, 2010), whi…
ER#18	10.1016/j.neuroimage.2015.09.070	Cohen Kadosh, 2016	Luo	Lau	2016	Wales	Single-group repeated measures, cross-sectional	Emotion regulation	Depression (mood)	fMRI-based neurofeedback (NF) using a 3 Tesla 3T GE (General Electric) HDx MR system at the Cardiff University Brain Research Imaging Centre. A localisation go-no go task was used which was a modified version of the Overlap task (Bindemann et al., 2005; Cohen Kadosh et al., 2014) to localise the target region for the subsequent NF runs. The localiser task was followed by 4 NF runs. TurboBrainvoya…	To assess the feasibility of fMRI-based neurofeedback (NF) in children and adolescents; specifically, to assess the differential effect of fMRI-based NF training on the wider emotion regulation network.	Participants recruited for the study were not representative of the population from which they were drawn. Children and adolescents were recruited from the local Cardiff community via word-of-mouth (opportunistic sample) and received an Amazon (£20) voucher for their participation. Primary caregiver gave informed consent and informed assent was obtained from the participant before testing.	Inclusion: young people had to have normal or corrected-to-normal vision and reported no history of neurological or psychological illness.	n = 19	11.6 years	Age range 7–16 years, 8 females, 11 males) from local Cardiff community.	Typically developing adolescents.	All participants engaged in 4 NF runs (using a single shot echo-planar imaging sequence) and then a T1-weighted structural image for co-registration and display of functional data. After scanning sessions, participants were asked to fill in the Moods and Feelings questionnaire (Angold et al., 1995) and the Cognitive Emotion Regulation Questionnaire (CERQ) (Garniefski et al., 2001).	N/A	N/A N/A	Participants were not blinded from knowing that the authors wished to create a feasible intervention.	N/A	Cardiff University Brain Research Imaging Centre	Assessments were completed after each of the 4 NFT runs (T1, T2, T3, T4).	Researchers	(T1, T2, T3, T4) Cognitive Emotion Regulation Questionnaire (CERQ) (Garniefski et al., 2001) is a 36-item self-report questionnaire that identifies an individual's cognitive coping strategies after experiencing negative events or situations. Valid. (T1, T2, T3, T4) 3 Tesla 3T GE (General Electric) HDx MR system at the Cardiff University Brain Research Imaging Centre. Used to assess plasticity in …	The person(s) interpreting the data were not blinded from knowledge of the hypotheses and aims and which intervention participants received, but the fMRI measure is objective.	Granger causality (pearsons correlation coefficient; paired t-test), pearsons correlation coefficient.	Not reported.	N/A	Results pertaining to emotion regulation were examined. All participants were able to up-regulate activation in the bilateral insula during the up-regulation blocks in comparison to down-regulation blocks, supporting the the feasibility of using fMRI-based NF with children and adolescents. NF training also had a differential effect on the Granger information flow within the emotion regulation net…	The author reports that activation of participants' emotion regulation network was not affected by gender.	Criteria used to determine whether to take the current study to a full-scale study was not provided.	There are no discrepancies between measures used and outcome data.	Two participants (1 female, 1 male) did not continue on to participate in the NF runs and 1 male completed only 2 NF runs. Unclear whether the male who completed only 2 NF runs was included in the analysis.	Only the source of support was documented by the author.	A spurious effect may have been caused by maturation (puberty-induced hormonal changes may have affected the results) and measurement differences (if directional Granger information flow also varied as a function of age). Gender differnces may have caused a spurious effect.
ER#65	DOI: 10.14204/ejrep.40.15164	Filella, 2016	Cabello	Ros-Morente	2016	Spain	Quasi-experimental	Emotional regulation	Conflict resolution, social skills, life skills, social climate, academic performance, emotional competence, emotional autonomy	The Happy 8-12 emotional education programme is a video game designed for children to learn how to better manage their emotional competencies. This way, they can respond to conflicts that arise in daily life in a more assertive manner. The programme presents 25 conflicts; 15 take place within the school context and 10 in the family context between siblings. Given the conflict, the student must ch…	To evaluate the effects of the Happy 8-12 videogame on emotional competencies, levels of anxiety, climate, and student performance, as well as the assessment of all procedures of teachers and students	Recruitment method unclear. The research team contacted the Department of Education in order to present the study and obtain permission for its development in schools. Once permission was granted, they contacted all participating schools to initiate the investigation.	Inclusion: Children were of 5th and 6th grade primary education	n = 574	10.53 years	Participants were students from 5th (n = 278) and 6th (n = 296) grade in primary school. 301 were boys and 273 girls.	Children in primary schools.	Experimental group received the Happy 8-12 video game intervention. Control group did not receive any gamified intervention	Experimental = 351 Control = 223	Random sequence generation: Evidence for generation of a randomised sequence was not provided Allocation concealment: The allocation sequence was concealed but further details were not provided	Appears that participants and intervention deliverers/raters were not blinded from knowledge of which intervention participants received	N/A	School	Experimental and control groups: Pre-intervention (T1) and post-intervention (T2). The intervention was carried out throughout the school year	Teaching and school staff	(T1, T2) Emotional Development Questionnaire (López and Pérez, 2010 (GROP). It is a self-report questionnaire which is based on the competences of emotional education ? (Bisquerra and Pérez, 2007). It consists of 38 items and allows you to extract a a general score. Scores for the subscales can be obtained if necessary. Validity and reliability data for the measure was not provided. (T1, T2) Stai…	The person(s) interpreting the data were not blinded from knowledge of the hypotheses and aims and which intervention participants received	ANOVA	Not reported	Performance in experimental and control groups were measured at baseline and there were no significant differences between groups	Results indicated that Happy 8-12 significantly improved the emotional competences of the students, reduced anxiety levels, and ameliorated the atmosphere in both the playground and in the class, noticeably augmenting the academic success. The scores of the CDE in the experimental group improved after the administration of Happy 8-12, but this did not happen in the control group. These difference…	On the Interest subscale of the Social Climate Questionnaire (CES, Pérez, A., Ramos, G., López, E., 2010), there was a direct effect in the final scores in favour of girls	N/A	There are no discrepancies between measures used and outcome data.	The attrition data was not provided.	The competing interest and source of support was not documented by the author.	There was no evidence of other sources of bias
ER#252	10.1080/10640266.2016.1160705	Lackner, 2016	Unterrainer	Skliris	2016	USA	Randomised control trial, between-group multiple basline measures	Emotion regulation, self emotion recognition	Eating behavior traits, clinical symptoms, depression	EEG neurofeedback training composed of 10 sessions of individual alpha frequency (IAF) training over 5 weeks (2 sessions per week, each had 7 runs per session) as additional treatment for female adolescents with AN. After which post-test measures (psychological inventories and post-test resting EGG) and participants gave their evaluation of EGG NF. The group training protocol consisted of a visua…	To evaluate the use of NF as an adjunct to treatment in the clinical management of eating disorders.	The study design employed was not relevant to population representation selection bias.	Inclusion: female adolescents (aged 12-18) clinically diagnosed with AN, receiving comparable treatment during the course of the study (such as, conjoint AN group therapy once a week, medical attendance and psychological treatment). Exclusion: Epilepsy or acute psychotic symptoms; no participants were excluded by these criteria.	n = 20	Not reported; 12-17 years	100% female, in- and outpatients treated at Psychosomatic Division of the Pediatric Department of the University Children’s Hospital Graz.	Adolescents diagnosed with anorexia nervosa.	Intervention group were supplemented with EGG NF training of individual alpha frequency (IAF) alongside their maintenance treatment for AN (20-minute sessions, with 2 sessions per week, for a total of 5 weeks). Control group had no additional treatment to their maintenance treatment for AN.	Intervention group n = 10 Control group n = 10	Random sequence generation: Evidence for generation of a randomised sequence was not provided. Allocation concealment: The allocation to intervention was not concealed before intervention assignment	Participants and intervention deliverers/raters were not blinded from knowledge of which intervention participants received	N/A	Therapy room in University Children's Hospital	Pre-test measures in both groups (T1 pre-test), post-test measures for both groups (T2 post-test).	Unclear	(T1, T2) The Emotional Competence Questionnaire (Rindermann 2009) evaluates the ability to recognize and control one’s own emotions (“recognising and understanding own emotions” and “regulating and controlling own emotions”) and to recognize emotions in others (“recognising and understanding other’s emotions”) as well as “emotional expressivity.” The EKF has demonstrated good factorial and criter…	The person(s) interpreting the data were not blinded from knowledge of the hypotheses and aims and which intervention participants received, however the EEG data was objective.	Independent t-test, Mann-Whitney U test or chi-square test, paired sample t-test, ANCOVA, MANCOVA, and Pearson's r.	Not reported.	Differences observed in EEG data and questionnaire data were taken into account with ANOVA's and MANCOVA's.	Results pertaining to self emotion recognition and emotion regulation were examined. Findings show that patients with AN treated with a 5-week alpha NF protocol significantly improved in recognising their own emotions. However, in the subscale “regulating and controlling own emotions,” the control group improved in comparison to the intervention group. Further, significant training effects were s…	N/A	N/A	There are no discrepancies between measures used and outcome data.	Data was provided for all outcome variables. 9% attrition. This was due to 2 participants dropping out of the study so their data was not reported.	The competing interest and source of support was not documented by the author.	A spurious effect may have been caused by gender bias as only girs were included in the study.
ER#173	10.1007/s00787-018-1192-2	David, 2018b	Cardos	Matu	2018	Romania	Randomised control trial, between group, longitudinal	Emotion regulation/control	Depressed mood	REThink game, online game on iOS to promote emotional resilience in children and adolescents, there are 7 levels based on the REBT model. participants in this group played twice the 7 levels of the game. Rational Emoitve Behaviour Edcation- using a classroom format to teach children about emotional awareness and recognition skills, and differentiating between basic and complex emotions. there wer…	To test the effectiveness of the REThink game, in helping children and adolescents, aged between 10 and 16 years, to develop psychological resilience.	The study design employed was not relevant to population representation selection bias.	Healthy children and adolescents.	n=142	12.9 years	13.02 years old in the REThink group, 12.75 years old in the REBE group, and 12.93 years old in the waitlist condition. 91 girls and 51 boys, 71.8% of the participants are enrolled in secondary school (grades 5-8) and 28% being enrolled in high school (grades 9 and 10)	Typically developing children and adolecents.	Rethink game condition, a video game on iOS, participants played teice the seven levels. approximately 50 minutes per level. if they did not complete the module level in 50 minutes the experimentor stopped the game and started the next module. REBE Group intervention: Rational emotive behaviour education, particiapnts took part in 7 sessions in a class format. The psychological content for the RE…	Rethink game condition: 48 REBE Group intervention: 48 Waitlist group: 46	Random sequence generation: Yes, randomisation was employed to allocate participants to intervention and the randomization of the participants was done in a stratified manner, with the aim to ensure balance of the treatment groups with respect to the children’s grade. Trial participants were subdivided into seven strata (from the fourth to the tenth grade), and then, permuted block randomization …	Intervention deliverer(s) were not blinded from knowledge of which intervention participants received in the RCT	N/A	School	All groups completed pre- intervention questionnaires (TI). After completing module 4, participants completed the mechanisms questionnaires (T2). After completing all modules, during 1 month participants completed the post-intervention measures. (T3) The waitlist group will receive the REThink intervention 6-monhts after the follow up assessment participants taking part only in the three assessme…	Psychologist	(T1, T3) The Emotion-Regulation Index for Children and Adolescents (ERICA) was used to assess key aspects of emotion regulation in children and adolescents. Two sub scales were used. (1) emotional control, for assessing socially appropriate emotional expressions and responses; (2) emotional self-awareness, for assessing emotional recognition and flexibility, upregulation of positive effect and do…	The person(s) interpreting the data were not blinded from knowledge of the hypotheses and aims and which intervention participants received.	MANOVA, ANCOVA	Out of the randomized subjects (n= 165) 23 (13.94%) did not complete the initial assessment (N = 10–17.86% in the waitlist condition; N = 7–12.73% in the REBE condition; N = 6–11.11% in the REThink condition). Therefore these subjects were not introduced in the analysis and were treated as dropouts.	Performance in all measures were measured at baseline in the randomised trial and significant differences observed between groups was taken into account in the statistical analysis. Separated univariate analyses of covariance was computed (ANCOVAs).	Results supported the hypothesis that the REThink intervention had a significant impact on emotional symptoms. Children in the REThink group displayed a significant reduction in overall emotional symptoms, with a moderate-effect size. REBE group and WL group did not show any significant change in overall emotional symptoms, and no differences between groups were significant at any time point. sig…	Not reported.	N/A	There are no discrepancies between measures used and outcome data.	Data was provided for all outcome variables and 7% attrition. This was due to dropouts. n=6 lost in REThink group, n=7 lost in REBE group. Total loss n=13 (not included in analysis).	Conflict of interest On behalf of all authors, the corresponding author states that there is no conflict of interest. Funding This work was supported by a grant awarded to Oana A. David from the Romanian National Authority for Scientific Research, CNCS—UEFISCDI [Grant Number PN-II-PT-PCCA-2013-4-1937].interest	Gender bias. Further, children were already exposed to REBE-based activities, and it is possible that the lack of significant results for the REBE group were due to that. REBE lessons were part of the monthly activities of the school counselor, and thus, each class participated to them during the past year. The gamified format of teh REThink may have been more attractive to children and this coul…
ER#317	10.1109/MCG.2015.8	Rodriguez, 2015	Rey	Pérez-Lopéz	2015	Spain	Non-randomised single group, repeated measures, experiment	Emotion regulation	N/A	GameTeen System (GT-System) is an interactive virtual reality (VR) serious game (SG) based system for training and evaluation of Emotion Regulation (ER) strategies. The GT-System consists of two phases: a Frustration Induction Game in which the GT-System induces frustration in the user and a training phase during which adaptive ER strategies can be taught. The Frustration Induction Game has 3 inc…	To train and evaluate users’ abilities to tolerate and/or cope with unwanted emotions through the use of ER strategies. To integrate player and therapist applications.	Recruitment method is unclear.	Exclusion: adolescents with any diagnosis of psychological or behavioural disorder.	n = 52	Not reported; 9 to 14 years	28 males, 24 females, age range of 9 to 14 years identified from Summer School of the Universitat Politècnica de València. Non-clinical population (adolescents not diagnosed with any psychological or behavioural disorder).	Typically developing adolescents.	All participants engaged in the intervention.	N/A	N/A, N/A	Measures were not used to blind participants from knowing that the authors wished to create a satisfactory intervention/assess part of an intervention.	N/A	Unclear	Baseline (T1) and induction (T2) and regulation (T3) for physiological mesures and T1 only for DERS.	Researchers	(T1) Difficulties in Emotion Regulation Scale (Gratz and Roemer 2004) is a 36-item self-report questionnaire that measures which measures (on a five-point scale) the degree to which each participant is able to apply ER strategies in an emotional situation. Higher scores indicate more difficulties with ER. Valid. (Used to allocate participants to group only). (T1, T2, T3) Electrocardiogram (ECG) r…	The person(s) interpreting the data were not blinded from knowledge of the hypotheses and aims and which intervention participants received, however EMG data was objective.	N/A	Not reported.	Baseline performance was measured; however data was not provided.	Results pertaining to emotion regulation (emotion intensity) were examined. Results indicate that the GTSystem has a significant and positive effect on adolescents in their ER strategies, as 72.5% of participants reduced their levels of frustration after they applied the regulation strategy. Significantly higher frustration levels appeared in the H-DERS group when compared with the L-DERS group a…	Not provided.	Criteria used to determine whether to take the current study to a full-scale study was not provided.	There are no discrepancies between measures used and outcome data.	No information regarding attrition provided and no information provided related to reasons, or breakdown for each intervention group	Only the source of support was documented by the author.	There were potential spurious effects of using a nonclinical population and possible training effect, however these were unclear.
ER#350	10.1089/g4h.2013.0007	Kahn, 2013	Ducharme	Gonzalez-Heydrich	2013	USA	Controlled trial, longitudinal	Emotional regulation	N/A	Biofeedback based videogame (RAGE-Control). Adpated from the Anger control therapy and cognitive behavioural therapy to include a video game. Requires that players simultaneously attend to a demanding task and still maintain emotional control, forcing practice and skill building in both domains concurrently. Intervention consists of 5 daily sessions for 30 minutes each.	To test the effectiveness of the RAGE-Control game in helping to improve emotion regulation in children and teenagers with with an elevated level of anger and aggression.	Participants recruited for the study were not representative of the population from which they were drawn. Oppurtunistic/ convinience sampling at the inpatient psychiatry unit at Boston Children’s Hospital, to recruit patients with an elevated level of anger and aggression.	Aged between 9 and 17 years old, be admitted to the inpatient psychiatric service at Boston Children’s Hospital, and not be expected to begin or undergo a clinically significant change (dosage change q25 percent) of a mood-stabilizing or antipsychotic medication. Patients had to demonstrate elevated level of anger and aggression evidenced by a score on the State and Trait Anger Expression Invento…	n=37	Not reported; 9 and 17 years	Adolescents and children admitted to the inpatient psychiatric service at Boston Children’s Hospital.	Children and teenagers with with an elevated level of anger and aggression.	Intervention group: received the RAGE-Control game during their treatment (5 daily sessions, 30 minute each). Control group (TAU): Received their treatment as usual.	Intervention group n = 18; Control group n = 19	Randomisation was not employed to allocate participants to intervention.	Blinding was not used.	N/A	Inpatient psychiatry unit at Boston Children’s Hospital	Prior to the study in both groups (T1 pre-test), during sessions throughout the treatment (T2), after the intervention group finished the 5 therpary sessions on 5 business days at the unit. For the control grop the post-tests took place five days after the pre-test (T3 post-test),	Therapist	(T1, T3) State and Trait Anger Expression Inventory—Child and Adolescent (Spielberger 1996), which measures subjective feelings of anger and aggression. Presents discriminant and convergent validity based on correlations with the YSR DSM-Oriented and Syndrome scales for a subset of the normative sample and a clinical sample (Brunner and Spielberger, web-page). Valid. (T2) Heart rate-To measure em…	Blinding was not used.	T-test	If patients were unable to be assessed 5 days after the baseline measurement on the STAXI-CA (because of discharge, for example), they were not included in the analysis.	Baseline performance was measured, however data was not provided.	Results pertaining to emotion regulation were assessed. Compared with the TAU group, patients in the treatment intervention showed significantly more improvement against their baseline in both state anger and trait anger. In the first session, players were below their heart rate threshold 46 percent ( – 21 percent) of the time, whereas at the last session players were below threshold 69 percent (…	Not reported.	N/A	There are no discrepancies between measures used and outcome data.	Data was provided for all outcome variables. The attrition data was not provided.	Only the sources of support was documented by the author. In the past year, Dr. Gonzalez-Heydrich has received grant support from the Tommy Fuss Fund, the Al Rashed Family, Pfizer Inc., Glaxo-SmithKline, and Johnson & Johnson. and he has received grant support from Abbott Laboratories, Pfizer Inc., Johnson & Johnson (Janssen, McNeil Consumer Health), Akzo-Nobel/Organon and the NIMH.	Potential effect of prior treatment - previous treatments which the patients received prior to the study could have affected the results.
ER 249	10.1016/j.compedu.2017.09.002	Ruiz-Ariza, 2018	Casuso	Martínez-Lopez	2018	Spain	Randomised, longitudinal, between group control design	Self-control, emotionality	Memory, selective attention, concentration, mathematical calculation, linguistic reasoning, physical activity, well being, sociability	8 weeks of argumented reality mobile game Pokemon GO. The aim of Pokemon GO is to catch Pokemon, which are virtually superimposed onto physical, real-world surroundings, such as neighbourhood parks, street corners and historical sites, using Smartphone GPS and the camera. Caught Pokemon can be leveled up and used to battle other players at public ‘gyms’, which tend to be real world, often highly …	To analyse the effect of 8 weeks of Pokemon GO on Cognitive performance and Emotional Intelligence in Spanish adolescents between 12 and 15 years, independently of age, sex, socioeconomic status, maternal education, BMI and MVPA.	The study design employed was not relevant to population representation selection bias.	Not reported	n=190	13.32 years	Spanish Teenagers from 2 different summer schools in Andalusia, Spain. 94 girls and 94 boys. BMI of 20.19 ± 3.11 kg/m2. Mean of computers at home of 2.51 ± 1.43. Regarding maternal education level, 56% had attended university, 34% had attended secondary school, 14% attended primary school, 3% had not completed any educational studies.	Typical developing adolescents.	Control group not playing Pokemon GO; Experimental group playing Pokemon GO during 8 weeks	Control group n=103 Experimental group n=87	Randomisation was used but evidence for generation of a randomised sequence was not provided. The allocation to intervention was not concealed before intervention assignment	Participants and intervention deliverer were not blinded from knowledge of which intervention participants received in the RCT.	N/A	School	T1- Pre-intervention test taken on the second week of August, 2016 both control and experiemntal groups took part. T2- Post Intervention test taken on third week of October 2016 following the 8 week intervention both control and experiemntal groups took part.	Group administered pen and paper test conducted by 2 research assistants.	(T1,T2) Trait and Emotional Intelligence Questionnaire Short Form (Self Control and Emotionality subscales) (Petrides, 2009) This is composed of 30 items with 7 possible responses to each statement ranging from “Completely Disagree” (1) to “Completely Agree” (7). This test assesses Self-control (i.e. "I usually find it difficult to regulate my emotions"), and 4 other factors. The results obtained…	The person(s) interpreting the data were not blinded from knowledge of the hypotheses and aims and which intervention participants received.	Spearmans rho, ANCOVA	No complete cognitive data (n=41) Pokémon GO Data file loss (n=11) Abandonment of Pokémon Go use before 8 weeks (n=11)	No initial differences were found between the CG and EG in other socioanthropometric measures nor in CP-EI measures (all p > 0.05).	Results pertaining to self-control and emotionality were examined. The impact of the intervetnion on self-control was non-significant between and within both groups (slight decrease in ability in intervention group). Slight increase in emotinality (emotion intelligence) but effect only noted in time factor.	There was no reported difference in intervention effects on self control between male and female partcipants.	N/A	There are no discrepancies between measures used and outcome data.	Attrition 25% and exclusion. No complete cognitive data (n=41), Pokémon GO Data file loss (n=11), Abandonment of Pokémon Go use before 8 weeks (n=11) (unclear from which group).	Only the competing interest information was reported	A spurious effect may have been caused, by seasonal differences; as the intervention took place in the summer, during colder times of the year this outdoor based intervention may not be effective. Additionally the school holidays were in effect which questions the idea of if the intervention would be effective during term time. Pokemon GO does not record intensity of physical activity, nor does i…
ER223	10.3390/s17061359	Torado, 2017	Gomez	Montoro	2017	Spain	Case study	Emotional regulation	N/A	LG Watch Urbane smartwatch based intervention. The watches have 9-axis kinetic sensors, heart rate monitor and barometer. Regarding the smartphone, a Nexus 5 model was used. Both devices were linked through Android Wear interface. The watch aimed to detect tantrums and display different self-regulation strategies personalised for each user. For user A, the caregivers designed a strategy composed …	Analyse efficacy of the smartwatch system on development of emotional regulation strategies.	Recruitment method is unclear, however due to sample size of n = 2, one can report that the sample is not representative.	Not reported	n=2	10 years	User A and B profiles detailed profiles provided by author. Both users are diagnosed with autism and male.	ASD and cognitive impairment.	Both participants engaged in the personalised LG Watch Urbane intervention.	N/A	N/A, N/A	Measures were not used to blind participants from knowing that the authors wished to create a satisfactory intervention/assess part of an intervention.	N/A	School	T1 - 9: Carried out during the whole class time, starting at 10 a.m. and finishing at 2 p.m. The system was tested 4 h a day, during nine days (36 hours of system use altogether). Additionally, that period was often split between classroom activities and gymnastics.	2 Evaluators	(T1-9) Heart rate- Data was collected from the smartwatches and it was noted when this data surpassed the threshold. Thresholds have been calculated empirically. Physical activity or high heart rate activity due to exercise is not much present for these students. Classroom activities are strongly based on intellectual and sensory stimulation, even physical education sessions are more focused on s…	The person(s) interpreting the data were not blinded from knowledge of the hypotheses and aims and which intervention participants received.	N/A	N/A	The study design employed was not relevant to baseline outcome measurements similar reporting bias.	User A was able to use the system at its fullest, complete interactivity. He noticed the vibration, touched the screen, observed the pictograms and finished the sequence. Regulation strategies activated 30 times, of which 10 has been considered successful in terms of emotional self-regulation (heart rate lowered below the threshold and caregivers reported verbally that the user was calmed). The o…	N/A	Criteria used to determine whether to take the current study to a full-scale study was not provided.	There are no discrepancies between measures used and outcome data.	N/A	The competing interest and source of support was documented by the author.	A spurious effect may have been caused, by gender and extraneous variables; there were 2 other children in the class who had effected each of the childrens moods thus making their emotions harder to regulate. For user a there was an instance of him fighting a classmate and for user B a child caused minor stress due to behaviours arising due to an ear infection.
ER328	DOI: 10.4018/978-1-4666-1987-6.ch004	David, 2018	Predatu	Cardos	March 2018	Romania	Single group pilot	emotion regulation	N/A	Pilot study which used the Feeling Better mini game, part of the Rational-emotive Behaviour Therapy (REThink) online platform) as the main intervention to assess whether this mini game was effective at teaching children emotion regulation skills (emotion understanding). The participant selected a character and undertakes a flying challenge by tapping on the tablet touchscreen to maintain the char…	To assess the effectiveness of the Feeling Better mini video game as a tool to coach the distinction between functional and dysfunctional emotions in children and adolescents in the therapeutic video game environment.	Participants recruited for the study were not representative of the population from which they were drawn. They were recruited based on volunteering from one middle school, from a small urban community.	Not reported	N=25	13 years	9 females, 16 males. Children and adolescents from a small urban community in romania who were also in middle school.	Typically developing children in middle school.	The Feeling Better mini video game was delivered to all participants during one session of 30 minutes in a group setting (i.e., 4 participants at a time). The session consisted of 7 trials in which each participant played the Feeling Better video game on an Apple iPad Air 2.	N/A	N/A, N/A	Participants/raters/intervention deliverer(s) were not blinded from knowledge that the researchers wished to test the effectiveness of the intervention in facilitating emotional understanding in children and adolescents in the pilot study.	N/A	Group setting using computers.	T1 - 7: Delivered during one session of 30 minutes. The data was taken 7 points during the 30 minute session.	2nd and 3rd authors.	(T1-7) The Feeling Better mini video game (David et al, 2008) Data pertaining to improvement in collecting functional emotions gained from recording the median acquired points collected over the 7 game play sessions. Game based on the principles of REBT/REBC, a well-established empirically supported therapy (Ellis, 1962; Trip, Vernon, & McMahon, 2007). Validity unclear.	The person(s) interpreting the data were not blinded from knowledge of the hypotheses and aims and which intervention participants received.	Non-parametric Friedman test.	3 participants were excluded due to errors in recording scored.	N/A	Results pertaining to emotion regulation were examined. Points indicating participants’ performance for collecting functional emotions significantly increased from T1 to T3, with a moderate effect size. This suggested a better performance in emotional understanding after just 3 trials. There were no other significant changes between trials, although visual inspection of medians showed a decrease …	Not reported.	Criteria used to determine whether to take the current study to a full-scale study was not provided.	There are no discrepancies between measures used and outcome data.	N/A	There were no competing interests and the source(s) of support are documented.	A spurious effect may have been caused by gender due to there being a greater number of boys than girls in the study. Comments: the sample size was small as is often the case in pilot studies. Additionally, as a measure for improvement in actual emotional regulation was not used, it is not clear whether the game simply improved in-game performance, or actual improvements in the skill (measurement…
ER#303	DOI:10.7453/ gahmj.2014.007	Lutz, 2014	N/A	N/A	2014	USA	Exploratory case study, case report	Emotion regulation	N/A	Computer-based game HeartMath. Heart rate variability pattern was calculated as high coherence, medium coherence and low coherence. High coherence was rewarded with a rainbow that dropped coins into a vessel. When coherence was low, the rainbow and coins disappeared until coherence was reached again.	To explore the efficacy and acceptability of the use of heart rate variability (HRV) to enhance emotional regulation of patients.	Recruitment method unclear.	Not reported	Not reported.	Not reported	Participants were emotionally disturbed youth from Santa Cruz County Children’s Mental Health Agency (CMH), California, many who had been separated from their parents/caregivers for a long period of time.	Emotionally disturbed youth at Santa Cruz County Children’s Mental Health Agency (CMH).	All participants used the HeartMath programme.	Not reported.	N/A, N/A	Appears that measures were not used to blind participants from knowing that the authors wished to assess an intervention.	A procedure was not put in place to ensure that participants did not feel pressured into giving certain responses.	Santa Cruz County Children's Mental Health Agency (CMH).	N/A	Clinicians or professionals	Observations by clinicians and mental health staff. Occurred after a period of positive focus and rhythmic breathing. HRV was measured using a finger or ear sensor using a computer-based program from the HeartMath Institute in California. No clear validity/reliability for heartmath could be sourced. Participant and clinician verbal feedback (developed for study by authors). No validity/reliabilit…	The person(s) interpreting the data were not blinded from knowledge of the hypotheses and aims and which intervention participants received.	Not reported.	Not reported.	N/A	Clinicians used HeartMath as an emotion-regulation tool with their clients and found it easy to integrate into their sessions. They described unique ways in which they used the techniques and tools. CMH clinicians adjusted emotion regulation tools and techniques and were inspired to expand upon them, depending on personal needs, preferences, and treatment styles. Clinicians continued exploring ef…	Gender difference results were not reported	Criteria used to determine whether to take the current study to a full-scale study was not provided.	There are no discrepancies between measures used and outcome data.	N/A	The competing interest and source of support was not documented by the author.	As information pertaining to participants, specific timeframes for use of intervention and efficacy findings were not provided, it is not possible to examine the value of the intervetion.
GS827	10.3109/13668250.2016.1190004	Carroll, 2017	O’Connor	Lynn	2017	Austraila	Single-group, repeated measures	Emotion regulation	Social skills, self-esteem, antisociality, friendship, emotion recognition/perspective taking, aggression	KOOL-Kids multimedia linked school based intervention which is divided into four key modules organised around the acronym KOOL: K =Know Yourself; O= Understanding Our Needs and Emotions; O = Knowing Others’ Needs and Emotions. L = Living Well with Others. For each module, there is a whole-of-class session (in which the whole class including the referred child participate) followed by 2 individual…	To conduct a preliminary empirical feasibility and acceptability evaluation of the KooLKIDS program, a school-based intervention that utilises a combination of whole-of-class and individual sessions for young children with early onset antisocial behaviour.	Non-randomised but exact methods unclear.	Inclusion: Students suspended or at risk of suspension from school for antisocial behaviour.	n= 49	8.9 years	58 children (51 boys, seven girls) from Grade 3 to 5 recruited from 26 primary schools across Queensland, Australia. The distribution by gender is consistent with the prevalence of conduct problems in childhood more generally. Seventeen participants were in Grade 3, 27 in Grade 4, and 14 in Grade 5. Thirty-five children (60.3%) attended metropolitan schools and 23 (39.7%) were enrolled in rural s…	Young children with early onset antisocial behaviour.	N/A	N/A	N/A, N/A	Participants and/or intervention deliverer(s) were not blinded from knowledge of the intervention.	A procedure was not put in place to ensure that participants did not feel pressured into giving certain responses.	School	T1- Pre-intervention: Prior to the 12 week intervention; T2- post-intervention: After the 12 week intervention.	Facilitators	(T1,T2) The Emotional Intensity Scale for Children (Braaten & Rosén, 2000) 33-item instrument that requires children to select one of five choices that describe emotions related to experiences familiar to them. The EISC yields two subscales and a total score. Eleven items measure intensity of positive emotions (T1 α = .82; T2 α = .87) and 22 items measure intensity of negative emotions (T1 α = .8…	The person(s) interpreting the data were not blinded from knowledge of the hypotheses and aims and which intervention participants received.	Paired sample t tests	Two cases were excluded from analyses due to incomplete data. Another 5 did not follow up on post intervention measures.	N/A	Results pertaining to emotion regulation were examined. There was a significant effect on the positive, negative and total emotional intensity. In all cases the EISC showed a decline following the KoolKIDS intervention. With a medium effect size, these changes indicate that, following KooLKIDS, children were not experiencing such intense or extremes of emotion as compared to before the program. C…	Not reported.	Criteria used to determine whether to take the current study to a full-scale study was not provided.	There are no discrepancies between measures used and outcome data.	Data was provided for all outcome variables and >15% attrition (18.3%). This was due to failing to complete the initial assessment and were excluded, N= 58. From the 58 participants 2 more were lost due to change of school and withdrawal total participants N=56 completed full intervention. 7 more were excluded from the analysis due to incomplete data and no postintervention data. Final participan…	There were no competing interests and the source(s) of support are documented.	A spurious effect may have been caused by gender differences.
ER#340	10.1016/j.chb.2015.12.033	Dolores Vara, 2016	Baños	Alcañiz	2016	Spain	Randomised, between-group, repeated measures experiment	Emotion regulation	N/A	Participants took part in a 20 minute experiment. First they filled out VAS and FAS scales, then played the frustration induction game from GT-System for 3 minutes and immediately filled out both VAS and FAS. When participants scored 3 points or more on the VAS and 2 or more on the FAS, participants were directed to go to an area of the game where they engage in breathing techniques. Participants…	To evaluate the role of the type of interface device in the efficacy and satisfaction of a component of serious game (GT-System) that teaches emotional regulation (ER) strategies in a non-clinical sample of adolescents	Participants are fairly typical of the average in the population from which they were drawn, a non-clinical population of adolescents in attending school.	Inclusion: children aged 10-16 attending high school and/or summer school.	n = 61	13.08 years	(32 males, 29 females) with the age range of 10-16 years old from a public High School (n = 51) and a Summer School (n =10).	Typically developing adolescents.	Computer condition (CC): (n = 25) played with a computer with an Intel Core 2 Quad processor. Smartphone condition (SC) (n = 26) had a Sony Xperia Neo V smartphone RGB-D Camera condition (RCC) (n = 10) had a Microsoft Xbox 360 Kinect).	CC n = 25 SC n = 26 RCC n = 10	N/A, N/A	Measures were not used to blind participants from knowing that the authors wished to create a satisfactory intervention/assess part of an intervention.	Children answered questions evaluating the satisfaction with the intervention, however there were set questions and no apparent ability to voice own thoughts/opinions.	School	Prior to the intervention (T1 pre-test), immediately after intervention and emotion regulation phase (T2), after the emotion regulation phase (T3 post-test)	Researchers	(T1, T2, T3) Visual Analogue Scale (adapted from Stern et al, 1997) measures frustration and relaxed moods on a Likert scale Likert scale from 1 (not at all) to 7 (completely). The scale was filled out in three moments: before the induction phase, before the regulation phase, and after the regulation phase. Validity unclear. (T1, T2, T3) Felt Arousal Scale (adapted from Hulley et al., 2008) measu…	The person(s) interpreting the data were not blinded from knowledge of the hypotheses and aims and which intervention participants received.	ANOVA	Not reported.	N/A	Results pertaining to emotion regulation were examined and across all three groups, perceived arousal increased significantly after the frustration induction game and decreased significantly after the game (medium to large effect). However regarding the frustration and relaxation (VAS scale), results differentiated depending on interface device. For the CC and SC groups, data showed increases in …	Not reported.	Criteria used to determine whether to take the current study to a full-scale study was not provided.	There are no discrepancies between measures used and outcome data.	N/A	Only the source of support was documented by the author.	There was no evidence of other sources of bias.
ER#334	10.1111/j.1469-7610.2008.01920.x	Beaumont, 2008	Sofronoff	N/A	2008	Australia	Randomised, repeated measures, waitlist control, longitidunal	Emotion management	Social skills, emotion recognition,	The Junior Detective Training Program (JDTP) is composed of: group social skills trianing, parent training, teacher hand-outs and a computer game. The computer game was designed to teach emotion recognition, emotion regulation and social interaction skills. This was supplemented by small group therapy materials teaching additional social and problem solving skills, where they apply ER and social …	To investigate the effectiveness of a new multi-component social skills intervention for children with Asperger syndrome (AS): The Junior Detective Training Program.	Participants recruited for the study were not representative of the population from which they were drawn. Child participants were recruited through local newspaper, the Queensland Asperger Syndrome Support Network newsletter and letters forwarded to eligible clients of practitioners specialising in the field. Self-selecting sampling.	Inclusion: child aged 7-11 years at time of intake assessment, AS diagnosis confirmed by pediatrician and an achievement of WISC-III pro-rated IQ score greater than or equal to 85, in addition to meeting DSM-IV-TR criteria for Asperger disorder.	n = 49	9.72 years	Children aged 7.5-11 years (44 males, 5 females), clinically diagnosed with Asperger's Syndrome confirmed by a pediatrician, met DSM-IV-TR criteria for Asperger disorder, and achievement of a WISC-III pro-rated IQ score ≥ 85.	Children with ASD and met DSM-IV-TR criteria for Asperger disorder, WISC-III pro-rated IQ score ≥ 85.	Intervention group (23 males, 3 females) participated in a multi-component social skills intervention with a 7-week program included a computer game (JDTP), small group sessions, parent training sessions and teacher handouts. Control group (21 males, 2 females) was a wait-list group offered the same procedure of the intervention after intevention group completed the intervention.	Intervention group n = 26 Waitlist control group n = 23	Random sequence generation: Randomisation was used BUT evidence for generation of a randomised sequence was not provided. Allocation concealment: The allocation to intervention was not concealed before intervention assignment.	For the James and the maths test and Dylan is being teased test, 33% of children’s responses at pre-treatment, post-treatment and 6-week follow-up were scored by a second rater, blind to participants’ treatment condition. However further blinding was not documented.	N/A	University	Prior to the intervention (T1 pre-test), after the intervention of 8 sessions of JDTP (T2 post-test), follow-up after 6 weeks (T3 post-test) and then 5 months post-intervention (T4).	Researchers	(T1, T2, T3, T4) Emotion Regulation and Social Skills Questionnaire (ERSSQ) Respondents rated how often their child engaged in 27 social behaviours on a 5-point scale. Valid. Cronbach's alpha .89. Support for the concurrent validity of the ERSSQ was provided by the strong relationship between parents’ ratings on this measure, and their scores on the Social Skills Questionnaire, r = .73, p < .01. …	The person(s) interpreting the data were not blinded from knowledge of the hypotheses and aims and which intervention participants received.	MANOVA, ANOVA, Mann-Whitney non-parametic test	Teachers of only 7 children in treatment condition returned complete SSQ measures at pre- and post-treatment, meaningful statistical analyses could not be performed, unclear how dealt with.	Performance were measured at baseline in the non-randomised trial and there were no significant differences between groups.	Results pertaining to emotion regulation (emotion management strategies) were examined, a mixed-model MANOVA showed there was significant improvement in pre- to post-test measures in both the Dylan and James measures (large effect and medium effect respectively). Results pertaining to social functioning (skills) were also examined and results suggest the majority of children who participated in t…	Not reported.	N/A	There are no discrepancies between measures used and outcome data.	The attrition data was unclear. Teachers of only 7 children in treatment condition returned complete measures at pre- and post-treatment, meaningful statistical analyses could not be performed, unclear how dealt with.	The competing interest and source of support was not documented by the author.	A spurious effect may have been caused by gender bias (predominantly male participants in the study), and repitition effects bias may have caused the improvement in various tasks.
ER#333	doi:10.15540/nr.5.1.9	Goodman, 2018	Castro	Pineda	2018	USA	Randomised, between group, longitudinal	Emotion regulation,	Social awareness, social communication, social motivation, restricted interests, repetitive behaviours, ASD related electrophysiological deficits, autistic behavioiurs, social cognition, anxiety	Heart rate variability biofedback (HRV-BFB) based intervention. Heart rate variability biofedback (HRV-BFB) was evaluated vs. combined heart rate variability biofedback (HRV-BFB) and Mu Rhythm Synchrony Neurofeedback (MRS-NFB) intervention. Subjects in both Group 1 (HRV-BFB only) and Group 2 (HRV-BFB and MRS-NFB) underwent 4 preliminary HRV-BFB training sessions utilizing Thought Technology Ltd. …	To evaluate the impact of HRV-BFB on symptoms of ASD; and to assess whether combined HRV-BFB + MRS-NFB intervention would be more efficacious than HRV-BFB alone.	Participants were somewhat representative of the sample from which they were drawn. Participants were recruited through Valerie’s List (an online community providing autism-related support and resources), word of mouth, and a large metropolitan school district in southern California.	Inclusion and exclusion: Children must be 6–18 years and be able to perform the diaphragmatic breathing technique as it is an integral component of HRV-BFB. Participants who could not evidence this ability by the second session were excluded. Children must be able to tolerate EEG procedures (e.g., electrodes and gel being placed on head), or they would be excluded.	n = 15	12.4 years	Participants were children with ASD. Diagnostic verification was carried out using the Autism Diagnostic Observation Schedule, Second Edition (ADOS-2; Lord et al., 2012) and Autism Diagnostic Interview-Revised (ADI-R; Lord, Rutter, & Le Couteur, 1994). Ages ranged from 9 to 18 years. 13 were male and 2 were female. The ethnicity breakdown is as follows: 7 Caucasian, 1 Asian/Asian-Pacific Islander…	ASD. Participants' IQ was measured using Wechsler Abbreviated Scale of Intelligence, 2nd Edition (WASI-II; McCrimmon & Smith, 2013). A minimum IQ score was not required for inclusion, and scores ranged from extremely low to superior. For all 15 participants, the mean full scale IQ score was 90.6, mean verbal comprehension index score was 85.5 and mean perceptual reasoning index score was 101.3.	Group 1: HRV-BFB group Group 2: HRV-BFB and MRS-NFB group	Group 1: n = 7 Group 2: n = 8	Random sequence generation: Randomisation was used BUT evidence for generation of a randomised sequence was not provided. Allocation concealment: The allocation to intervention was not concealed before intervention assignment.	Participants/intervention deliverer(s)/raters were not blinded from knowledge of which intervention participants received in the non-randomised trial	N/A	Clinical setting	Group 1 and Group 2: Pre-test (T1) and post-test (T2).	Researchers	(T1, T2) Emotion Regulation Checklist (Shields & Cicchetti, 1997). The ERC Parent report measure is a 24-item measure of children’s emotion regulation skills. The checklist includes both positively and negatively weighted items rated on a 4-point Likert scale. The ERC is a well standardized inventory and shows strong convergence with other more established behavioral measures (e.g., Child Behavio…	Appears that blinding measures were not used. However, EEG and HRV are objective measures.	Independent samples t-test, ANOVA, Chi square	Two participants (Group 2) were missing breathing practice time logs, and they were excluded from analyses involving breathing practice time.	There were no significant differences between groups in baseline HRV. Baseline significance results were not presented for all other outcome measures.	Results pertaining to emotion regulation and social cognition were examined. When between-group analyses were carried out, results showed that Group 1 (HRV-BFB group) did not differ significantly from Group 2 (HRV-BFB and MRS-NFB) on the ERC Emotion Regulation scale or on the SRS Total Score, which included the Social Cognition subscale. In Group 1, there was a significant increase in the ERC Emo…	Gender difference results were not reported	N/A	There are no discrepancies between measures used and outcome data.	The attrition data was not provided.	There were no competing interests and and the source of support is documented	A spurious effect may have been caused by gender bias.
GS#836	10.1080/17571472.2018.1483000	Yuan, 2018	Ip	Ip	2018	Hong Kong	Waitlist control, trial	Emotion regulation and expression (results presented concurrently)	Social interaction and adaptation	VR-enabled training programme. This was delivered in a four-side Cave Automatic Virtual Environment (CAVE) allowing for great fidelity and interaction with objects and avatars in virtual scenarios covering real-life situations. During the training, a group of 3 to 4 children would gather for a briefing session to review previously learnt skills and concepts, and prepare for the VR training. Then,…	To examine the efficacy of the VR-enabled CAVE in training emotional and socail skills to children with austism.	Participants are fairly typical of the average in the population from which they were drawn. A total of 127 children were referred by 16 local mainstream primary schools across Hong Kong.	Exclusion: Children with documentation of intellectual disability were excluded. Inclusion: Primary school-aged children with diagnoses of ASD.	n= 72	8.85 years	Primary school-aged children with diagnoses of ASD from 16 local mainstream primary schools across Hong Kong. There were 64 boys (88.9%) and 8 girls (11.1%).	Children with ASD. The children have all received a diagnosis of ASD by Child Assessment Service in Hong Kong or via private practice.	Training Group (n=36): Children would enter the CAVE individually and navigate in the VRE with guidance and support from the trainer. The one-hour training session would end with a debriefing session to discuss their experience and generalise their learnt skills into real life. Six learning scenarios were designed, including a relaxation scenario, four training scenarios and one consolidation sce…	Control Group n= 36 Training Group n= 36	Randomisation: The author did not document that randomisation was used. Allocation: The author did not document that randomisation was used.	Participants and/or intervention deliverer(s)/raters were not blinded from knowledge of which intervention participants received.	N/A	University of Hong Kong (lab)	Pre-training (T1) and post-training (T2) in both groups.	Trainer	(T1, T2) Psychoeducational Profile, affective expressions subtest only, Third Edition (Schopler, Lansing, Reichler, & Marcus, 2004) assesses skills and behaviours in children with ASD. The subtests of affective expressions and social reciprocity were used to investigate the training’s effect on the primary outcomes of emotion expression and regulation, and social interaction respectively. Interna…	The person(s) interpreting the data were not blinded from knowledge of the hypotheses and aims and which intervention participants received.	Paired sample t-test, ANOVA	72/94 children were included in the analysis after filtering for age.	Baseline significance results were not presented for outcome mesures.	Children from the training group scored higher on emotion regulation and expression after the training than before the training, when conmpared to the waitlist group, although the effect was small. Further, qualitative feedbacks were received from an ongoing communication log with parents and teachers. Many parents expressed that their children were much more proactive in greeting and communicati…	Not reported.	N/A	There are no discrepancies between measures used and outcome data.	Data was provided for all outcome variables and 24% attrition. This was due to 22 children being excluded after filtering for age. It is unclear which groups these children belonged to.	No potential conflict of interest was reported by the authors. This work was supported by Quality Education Fund, Hong Kong	A spurious effect may have been caused by gender bias.
GS#826	10.1007/s10862-017-9638-2	Schuurmans, 2018	Nijhof	Engels	2018	The Netherlands	Initial randomised control trial	Emotion regulation (of anxiety)	Externalising problems	Dojo is a biofeedback based videogame intervention targeting the emotion regulation problems that underlie anxiety and externalizing problems. The game consists of three in-game rooms (fear, frustration, and anger), each with one or two tutorials and an emotion-evoking mini game. The tutorials teach CBT-based relaxation techniques (deep breathing progressive muscle relaxation, positive thinking, …	To examine the effectiveness and usability of a biofeedback video game intervention (Dojo) as an addition to treatment as usual for youths with and without intellectual disability (ID) in residential care with clinical levels of anxiety and externalizing problems.	The study design employed was not relevant to population representation selection bias.	Inclusion criteria: clinically elevated levels of both anxiety and externalizing problems, based on clinician assessment. Exclusion: diagnosed with an Autism Spectrum Disorder or exhibited psychotic symptoms, and in one case, based on the clinician advising against study participation.	n=37	13.96 years	Male Exper= 14 Control=17, Female Exper= 4 Control= 2 Comorbid diagnosis: ADHD- exper= 7 control=5 Trauma- Exper= 2 control= 6 Developmental disorder-Exp= 1 control= 1 Intellectual disability None -Exper= 9 Control= 10 Mild- Exper= 3 Control= 3 Moderate- Exper=6 Control= 5 Severe = 1 (Control) Received other interventions during study Individual therapy- exper= 9 Control=9 Group therapy- Exper=4 …	Young people with anxiety with and without comorbid intellectual ability.	Experimental group received the Dojo intervention as an addition to their usual treatment program. The intervention consisted ofeight 30-min sessions during which participants played Dojo on a laptop. In each session, participants were instructed to complete the tutorial – thus, to practice the relaxation technique – before they were allowed to start with the matching mini game. Control Condition…	Experimental n=18 Control n=19	Randomisation: The first author randomly assigned participants to the conditions using a computer-generated list of random numbers. This was stratified by gender and intellectual disability level (none/mild/moderate) to ensure equal ratios of participants in both conditions. Randomisation was executed before youths were contacted to ask whether they were willing to participate in the study. Alloc…	Participants and/or intervention deliverer(s).raters were not blinded from knowledge of which intervention participants received in the RCT. Participants were not informed about their condition before they decided whether they wanted to take part in the study. Then, participants in the Dojo condition were told that Dojo was designed to help them regulate their emotions. Participants in the contro…	N/A	Residential treatment setting.	T1- week 1: prior to the intervention (i.e., baseline),T2- week 5: immediately following the intervention, T3- 4-months follow-up.	Home worker	(T1,T2,T3) Self and mentor report Dutch version of the Spence Children’s Anxiety Scale (SCAS; Spence 1998). The SCAS has 45 four-point items (e.g., I worry about things, I am scared of the dark) and is composed of five subscales: ‘separation anxiety’, ‘social phobia’, ‘obsessive–compulsive disorder’, ‘fears of physical injury’, and ‘generalized anxiety’. Cronbach’s alpha of the SCAS measurements …	The person(s) interpreting the data were not blinded from knowledge of the hypotheses and aims and which intervention participants received.	ANOVA. The main analyses were conducted with the intention-to-treat.	10 were excluded before randomization because they did not meet the inclusion criteria or the participant/guardian declined to participate. 41 participants at baseline. No reported exclusions from analysis (the main analyses were conducted with the intention-to-treat).	Performance in TAU only and Experimental conditions were measured at baseline in the randomised trial and there were no significant differences between groups.	Means and SD's provided for completers sample only. Results showed no differences between conditions in self-reported and mentor report anxiety at follow up, with small to medium effect sizes. But sig difference in self and mentor report at post-test. Participant evaluation data show that participants reported high satisfaction and high compliance during the relaxation tutorials. Further, all par…	Gender differences were not reported.	N/A	There are no discrepancies between measures used and outcome data.	Data was provided for all outcome variables. 2 participants were lost in each condition from baseline to posttreatment and at follow up 10 participants had been lost. This was due to: being discharged from the institutions to return home, because they showed improvements in their behavior (n = 3), they were replaced to other secured institutions, because their behavior problems deteriorated (n = …	Only the competing interest information was provided (no competing interest).	Small sample size. Gender bias due to more males than females participating in the study.
GS#850	DOI:10.1371/journal.pone.0147763	Scholten, 2016	Malmberg	Granic	2016	The Netherlands	Randomised control trial	Emotion regulation (of anxiety)	N/A	Engaged in intervention six times over three weeks, with two one hour sessions per week.Dojo is a biofeedback based videogame intervention targeting the emotion regulation problems that underlie anxiety and externalizing problems. The game consists of three in-game rooms (fear, frustration, and anger), each with one or two tutorials and an emotion-evoking mini game. The tutorials teach CBT-based …	To test the effectiveness of an immersive 3D video game for anxiety prevention among adolescents	The study design employed was not relevant to population representation selection bias.	Inclusion criteria: Adolescents with subclinical levels of anxiety. One standard deviation above the mean on at least two SCAS subscales or on the total SCAS score, with exclusion of the subscale Obsessive Compulsive Disorder). Exclusion: Adolescents who already received mental health care were excluded from further participation.	n= 138	13.27 years	At baseline, adolescents ranged from 11 to 15 years old (M = 13.27, SD = .88) and 35% of the adolescents were male. Nearly all adolescents were born in the Netherlands (97.8%) and the remaining adolescents were born in Turkey, Indonesia, or South Africa (2.2%). Educational levels varied, with 26.1% of the adolescents attending lower general education or lower vocational education, 5.1% attending …	Adolescents with subclinical levels of anxiety.	Adolescents in both conditions played their video game at school and after school hours. Experimental group: Dojo is a commercially available emotion management biofeedback video game developed by Gamedesk that is played on a PC or laptop. It is played from a first-person perspective. Dojo takes place in a secret temple below an urban subway system with the player experiencing Dojo in the role of…	Experimental n=70 Control n=68	Unclear: Adolescents were randomly assigned (within schools with an equal gender distribution) to the experimental or the control condition. Randomisation was performed by an independent researcher from the research institute and applied within schools; with an equal number of participants in the control and the experimental condition within one school. Randomisation was carried out stratified by…	Not reported.	N/A	School and home setting	T1: Pre-test, T2: Post-test, T3: Follow up (3 months post intervention).	N/A assessments completed at home.	(T1, T2, T3) Spence Children Anxiety Scale (Spence 1998). The SCAS measures the adolescents’ perception of the frequency in which they experience anxiety-related symptoms (i.e., generalized anxiety, panic/agoraphobia, social phobia, separation anxiety, obsessive compulsive disorder, and fear of physical injury). The SCAS consists of 44 items, 38 of them reflect specific symptoms of anxiety and 6 …	The person(s) interpreting the data were not blinded from knowledge of the hypotheses and aims and which intervention participants received.	In accordance with the intent-to-treat principle, all participants that were randomised to a condition were included in these analyses. Linear regression, Latent Growth Curve Modelling.	In accordance with the intent-to-treat principle, all participants that were randomised to a condition were included in these analyses.	Non-significant. Linear regression was used with anxiety symptoms (i.e., total anxiety symptoms and personalized anxiety symptoms) as the dependent variable and study condition as independent variable, while controlling for baseline anxiety levels and clustering of data.	The present study revealed equal improvements in anxiety symptoms in both conditions at follow-up and no differences between Dojo and the closely matched control game condition. Latent growth curve models did reveal a steeper decrease of personalized anxiety symptoms (not of total anxiety symptoms) in the Dojo condition compared to the control condition. The present results are of importance for …	Moderation analyses did not show any differences in outcomes between boys and girls nor did age differentiate outcomes.	N/A	There are no discrepancies between measures used and outcome data.	The response rate for the three month follow-up was 91.3% (n = 126). Attrition analyses were conducted to examine if adolescents who stayed in the study and completed the follow-up assessment differed on sex, age, education, ethnicity, study condition, and baseline levels of anxiety symptoms from adolescents who were lost to follow-up. Logistic regression analyses with loss to follow-up as the de…	Funding: The authors received no specific funding for this work. Competing Interests: Isabela Granic is CEO of the PlayNice Institute, which has developed a biofeedback video game called MindLight, designed to target anxiety among children.	No.
Not possible to upload to Covidence as citation not available in RIS or XML	DOI: 10.1007/978-3-319-49655-9_18	Dolores Vara, 2016	Baños	Alcañiz	2016	Spain	Between subjects, experiment	Emotion regulation	N/A	Joy induction game: It is a VR-based game, designed to induce positive mood (joy) in participants. The scene simulates an amusement park scene with many colorful balloons that appear in the sky continuously for 3 min. The objective is to prick the maximum possible number of balloons with different types of ammunition. Moreover, feedback messages (i.e., “You are achieving the goal”) are displayed …	To test the efficacy of GameTeen System (GT-System), in a non-clinical sample of adolescents.	Unclear. Sample was recruited from High School and Summer School.	Inclusion: Non-clinical; further details unclear.	N = 63	13.62 years	37 males, 26 females.	Typically developing adolescents (age 10 to 16).	Participants fulfilled VAS and FAS scales before and after the joy induction game. If joy scores exceeded 3 points or more on VAS and 2 or more on FAS, participants played the breathing strategy game. The experiment lasted about 20 min.	Computer (CC; N = 31) Smartphone (SC; N = 20) RGB-D Camera (RCC; N = 12)	N/A N/A	Measures were not used to blind participants from knowing that the authors wished to create a satisfactory intervention/assess part of an intervention.	N/A	Unclear, although authors aimed to test efficacy of intervention in experimental form.	N/A	Unclear	Visual Analogue Scale (Stern et al 1997) It measures joy mood on a Likert scale from 1 (not at all) to 7 (completely). Not valid - designed for neurologically impaired sample. Felt Arousal Scale (Hulley et al 2008) It measures perceived arousal through a series of stylized drawings of faces on a Likert scale from 1 (very sleepy) to 5 (very alert). Validity unclear. Validity/reliability of outcome…	The blinding of the VAS and FAS outcome measures was not documented.	ANOVA	N/A	N/A	Results revealed that GT-System was only effective in increase perceived arousal after the joy induction game and decrease after the ER game. Statistically significant differences were found between devices conditions after the joy induction game (more intense perceived arousal was reported by participants in RGB-D camera). This finding highlights that the type of device could be an important var…	Not reported.	Not reported.	There are no discrepancies between measures used and outcome data.	N/A	Partial: Only the source of support information was documented by the author.	No: gender bias. Unequal sample sizes across conditions.
TOPUP#641	DOI: 10.1002/pits.22352	Carroll, 2020	McCarthy	O'Connor	2020	Australia	Quasi‐experimental waitlist‐control	Emotional competence, internalising	Academic achievement and effort, social competance, externalising	KoolKIDS (Carroll and Houghton 2016) is a school-based interactive multimedia intervention for young children with EOCP (early-onset conduct problems) and CU (callous–unemotional traits). In this study however, the intervention was characterised as a universal preventative programme for all children to learn about ER and social competences. The programme is organised into 4 key modules organised …	To test the effectveness of KoolKids.	Somewhat representative. Eight culturally diverse primary schools located in Brisbane, Queensland, a state in the northeast of Australia were recruited. It does not appear that the schools were recruited randomly. All participating schools were Catholic Education Schools.	Inclusion/exclusion: Non listed.	N = 854	Control: 9.51 (0.67); Intervention: 9.71 (0.84)	Male 42.9%; female 57.1%. 8 to 12 years old, with marjority being 8 to 9 years old. Index of Relative Socioeconomic Disadvantage shows most pp's were not disatvantaged.	Universal sample (general sample of school children inclusive of some diagnosed children).	Delivered across 13 sessions, unclear how long each session is. Appears that there is one session per week. A standardized one‐day training session was conducted by the research team with teachers and school psychologists from the participating classes to learn how to deliver the program. All attendees received a KooLKIDS package containing the materials needed to facilitate the program including…	N intervention: 562; n control: 292	Randomisation: The author did not document that randomisation was used. Allocation: The author did not document that randomisation was used.	Teacher participants were blind to study hypotheses but child participants were not reported to have been blinded. However it is unclear if the full aim of the study was divulged to the participants.	N/A	School setting.	T1: Pre-test, T2: Post-test (after 13 weeks of training the children with the programme), 14 week waiting period for the control group	Unclear. Teachers completed the measures.	(T1, T2) Strengths and Difficulties Questionnaire (Goodman, 1997) teacher version for 4–12 year olds. Has strong psychometric properties including well‐established reliability and validity (Stone, Otten, Engels, Vermulst, & Janssens, 2010). In nonclinical populations, it is suggested that a three‐subscale division of the SDQ is used, comprising an internalizing subscale (emotional problems and pe…	No evidnce that the person(s) interpreting the data were blinded from knowledge of the hypotheses and aims and which intervention participants received.	Multievel linear model.	Exclusions from analysis not reported. Students who were absent from any KooLKIDS sessions were provided with an abbreviated catch‐up session on the main session concepts and were asked to complete any relevant sections of the workbook as homework.	The SDQ and SECQ were measured before the intervention however the pre statistical differences between groups were not presented (only means).	Statistically significant improvements in all key measured aspects of social and emotional competencies in the sample of primary school students. Students exposed to the program demonstrated greater increases in self‐awareness and self‐management following the program, compared with students who did not participate in the program. However, it should be noted that these improvements were relativel…	Not reported.	N/A	There are no discrepancies between measures used and outcome data.	Level of attrition unclear. However, students who were absent from any KooLKIDS sessions were provided with an abbreviated catch‐up session on the main session concepts and were asked to complete any relevant sections of the workbook as homework. Also, authors report that the multilevel modeling has the advantage of not requiring list‐wise deletion of cases, that is, it does not exclude a case fr…	Partial: Only the source of support information was documented by the author.	Potential spurious effects - All measures completed by teachers.
TOPUP#678	DOI: 10.1007/s10826-019-01485-7	Beaumont, 2019	Pearson	Sofronoff	2019	Australia	Pre-post non-control design	Emotion regulation, anxiety	Social skills and competance	The Junior Detective Training Program (JDTP) is composed of: group social skills trianing, parent training, teacher hand-outs and a computer game. The computer game was designed to teach emotion recognition, emotion regulation and social interaction skills. This was supplemented by small group therapy materials teaching additional social and problem solving skills, where they apply ER and social …	To evaluate the effectiveness of the Secret Agent Society (SAS) small group program in improving children’s social skills, social competence and anxiety.	Participants are not typical of the average in the population from which they were drawn. Pps were primarily recruited via local school newsletters and a newspaper article. Interested families contacted the second author via phone or email. Self-selecting sampling. They were asked a few initial questions via their contact method to pre-screen for study eligibility (e.g., child’s age, diagnoses gi…	Inclusion criteria required children to experience peer relationship difficulties and/or social anxiety symptoms, as indicated by a score of 14 or lower (i.e., a score between the normative means for average/ popular and rejected children) on the parent-report Social Competence with Peers Questionnaire (Spence 1995a), or a score of one standard deviation or more above the normative mean for their…	N = 27	9.8 years (SD = 1.34)	Male:female = 20:7. Ps resided in a major metropolitan centre or travelled from a surrounding region. Age range seven to 12 years.	Children in manstream school who have peer relationship difficulties and/or social anxiety symptoms, as indicated by a score of 14 or lower (i.e., a score between the normative means for average/ popular and rejected children) on the parent-report Social Competence with Peers Questionnaire (Spence 1995a), or a score of one standard deviation or more above the normative mean for their age and gend…	The SAS intervention was delivered at the University of Queensland psychology clinic by post-graduate psychology interns who were trained in SAS program facilitation and received ongoing supervision. After an initial two-hour parent introductory session in which caregivers learned how to use the SAS computer game, nine weekly 90-minute child therapy group sessions (‘club meetings’) were held, eac…	N/A	N/A N/A Randomisation and control was not used.	Measures were not used to blind participants from knowing that the authors wished to assess an intervention.	N/A	University clinic.	T1: Pre-test, T2: Post-test (after 9 weeks of training) and T3: at a six-week follow-up session).	University psychology clinic interns.	(T1, T2, T3) Spence Children’s Anxiety Scale–Parent (Spence 1999) covers a broad range of symptoms that have been shown to cluster into six subscales - separation anxiety, generalized anxiety, social phobia, panic/agoraphobia, obsessive-compulsive and fear of physical injuries (Nauta et al. 2004; Spence 1999). All symptom subscale items also map onto a higher-order factor, anxiety in general, whi…	Second rater was bilnd to assessment time point in the judgment of the two individual child measures (James and the maths test and Dylan is being teased), but it is not reported that the person(s) interpreting the data were blinded from knowledge of the hypotheses and aims and which intervention participants received.	MANOVA and ANOVA.	No exclusions from analysis reported. Only exclusions were those of children meeting study exclusion criteria at the screening stage: Four children were excluded from the study based on elevated CAST scores.	N/A	SAS led to significant main effect improvements in children’s ER knowledge, ER skills, significant effect on children’s overall anxiety as reported by parents, and children’s social anxiety as reported by themselves. All significant treatment effects were maintained at 6-week follow-up.	Not reported.	N/A	There are no discrepancies between measures used and outcome data.	The attrition data was not provided.	The funding information was provided but there were conflict of interest (Dr Renae Beaumont is the author of the Secret Agent Society Program and receives royalties on all program materials and practitioner training courses sold).	No: gender bias. Boys represented two thirds of the typically developing sample, (a gender ratio that is reflective of the composition of most social skill interventions; Quinn et al. 1999), resulting in a smaller number of female participants. But all members within a group were of the same sex (two groups of girls and four groups of boys).
TOPUP#556	DOI: 10.1017/S0033291718004130	Heinrich, 2020	Gevensleben	Rothenberger	2020	Germany	Randomised control trial: cross-over retrospective analysis	Emotional symptoms, self regulation	Conduct problems, hyperactivity, peer problems, prosocial behavior.	Gamified neurofeedback. Children completed their treatments in pairs, with each child working at one computer. NF was administered by clinical psychologists supported by a student assistant. For SCP NF and θ/β NF, the software ‘SAM’ developed by our group was used which contains different feedback animations in form of simple computer games. Feedback was calculated from electrode Cz (for details …	To compare the effects of slow cortical potential (SCP) NF and θ/β NF on the dysregulation profile in children with attention-deficit/hyperactivity disorder using data from a previous trial.	Recruitment method is unclear but appears to not be random sample. Patients of the outpatient departments of the participating clinics with no urgent need for medication were informed about the project and families who had heard about the study from local professionals applied to take part.	Inclusion: children with ADHD (aged 8–12 years), a DP score in the Strengths and Difficulties Questionnaire (SDQ-DP) ⩾ 3, drug-free for 6-weeks before participating in the trial. Exclusion: Children with comorbid disorders other than conduct disorder, emotional disorders, tic disorders, and dyslexia were excluded as were patients with gross neurological or other organic disorders.	N = 48	Intervention group = 9.9 years; control group 9.7 years.	Male:female = 25:5 in intervention group and 12:6 in control group	Children with ADHD.	Children participated in 36 sessions of NF training divided into two treatment blocks of 18 units each. Half of the children started with SCP NF, half of the children began with θ/β NF (counterbalanced order). In the second block, the other NF protocol was applied (cross-over) so that comparisons between the two NF protocols at the intraindividual level were possible. At each visit, two training …	N intervention: 30; n control: 18	Random sequence generation: Evidence for generation of a randomised sequence was not provided. Allocation concealment: The allocation to intervention was not concealed before intervention assignment	Participants, intervention deliverer(s) and raters were not blinded from knowledge of which intervention participants received.	N/A	Unclear.	Assessments at the behavioral and neurophysiological level were conducted in the week before treatment started (T1: pretreatment testing/baseline), between the two blocks (T2: intermediate testing) and in the week after the end of the 4 weeks of treatment (T3: posttreatment testing).	Unclear.	(T1, T2, T3) α activity in the resting EEG (eyes open and closed condition) over posterior electrode sites. Validity of EEG equipment sourced from Gevensleben et al. 2009 study (T1, T2, T3) Emotional symptoms subscale of the Strengths and Difficulties Questionnaire (parent report). The SDQ consists of 25 items with each item rated from 0 (‘not true’) to 2 (‘certainly true’). They address both pos…	Blindng not used.	t-tests and pearsons rank.	No exclusions from analysis reported.	Both groups had similar baseline scores of the SDQ-DP (NF: 3.98; AST: 3.89). Signifiance unclear and similarity of neurophysiological measures at baseline unclear.	Reduction in emotional symptoms in the intervention group. EEG-related measures wee not associated with reductions in the SDQ-DP score after the SCP NF block. Means and SD not provided across all time points and not provided at all for the control group. Appears that the real-life strategy practice logs are not presented.	Not reported.	N/A	Means and SD not provided across all time points and not provided at all for the control group. Justification information in relation to selective outcome reporting not provided.	The attrition data was not provided.	No conflict of interest and the original trial had been supported by the German Research Foundation (HE 4536/2, MO 726/2, RO 698/4).	No: gender bias.
TOPUP#328	DOI: 10.1037/tra0000648	Rogel, 2020	Loomis	van der Kolk	2020	Needham, USA	Pilot randomised control study	Emotional symptoms, internalising	Externalising, PTSD symptoms, behavioural symptoms, executive functions, depression.	Gamified neurofeedback. Performed with a Spectrum2 amplifier by J&J Engineering Inc. (Greenfield, IN) and EEGer4 Software by EEG Software, LLC (Gainesville, FL). Participants used the games from EEGer4 Software and Zukor Interactive (Las Vegas, NV). The inhibition was 2–4 Hz, 4–7 Hz, and 22–36 Hz with thresholds of 35%, 35%, and 25%, respectively. The reward band was individualized and based on t…	To examine the effects of NFT on children with developmental trauma.	N/A Participants are fairly typical of the average in the population from which they were drawn. Participants were recruited from the greater Boston area via advertisements in local newspapers, local community programs, flyers and therapists’ referrals. Self-selecting/opportunistic sample.	Inclusion: Children ages six to thirteen who met the following criteria, were considered for the study: 1. Two or more interpersonal traumatic experiences. 2. In weekly individual therapy with the same therapist for at least 3 months prior to study. 3. No medication or psychosocial treatment changes in the past three months; 4a. Clinically significant PTSD on structured assessment. 4b. Clinically…	N = 32	9.6 years	24 males and 13 females.Children had experiened trauma such as chronic neglect (33 children), impaired caregiver (33 children) separation from primary caregiver (35 children), physical abuse, and domestic violence, with an average of seven different types of traumas per participant. Children ranged in age from six to thirteen. Racial and ethnicity was majority white (n=21) and non-Hispanic (n=31)…	Children with developmental trauma. IQ information not provided for those with learning difficulties.	See intervention details for intervention group procedures. NFT was delivered twice a week for 24 sessions over the course of approx 12 weeks. Waitlist group completed the intervention following the study. During the study they received treatment as usual.	N intervention: 16; n control: 16	Random sequence generation: Evidence for generation of a randomised sequence was not provided. Allocation concealment: The allocation to intervention was not concealed before intervention assignment	All assessments were conducted by blinded, graduate-level research staff. The same blind rater completed all assessments. Appears that participants and intervention deliverers were not blinded.	N/A	Trauma Center at Justice Resource Institute.	Pre-treatment (T1), post-treatment (T2) and follow up (T3).	Blinded, graduate-level research staff.	(T1, T2, T3) Child Behaviour Checklist internalising scale: self-report, well-validated questionnaire that assesses emotional and behavioral problems in school-age children (Achenbach & Rescorla, 2001). (T1, T2, T3) Trauma Symptom Checklist for Young Children anxiety scale (Briere, 2005): self-report, measures symptoms that young children may present after experiencing a potential trauma. Evidenc…	No evidence that the person(s) interpreting the data were blinded from knowledge of the hypotheses and aims and which intervention participants received.	Piecewise modelling. Analysis was conducted with intention to treat.	Excluded at baseline: n=11: Family reasons, (n=4), Did not meet criteria (n=3)*, Couldn’t commit (n=2), Lost communication (n=2). No exclusions from analysis reported. Analysis was conducted with intention to treat.	Non-significant differences at baseline.	CBCL internalizing showed significant differences between treatment groups at posttreatment. Reducation in anxiety at post treatment in the intervention group, but no significant between group difference at post treatment.	Not reported.	N/A	Not all measures data was presented (e.g. NFT Symptom Checklist and the Child Dissociative Checklist).	Data was not provided for all outcome variables and 22% attrition; but intention to treat was used in the analysis. In the intervention group: Drop out at allocation (n=3): Personal (n=1) and family (n=2) reasons. Drop out at mid-point: (n=1): Family reasons. Drop out at post assessment: (n=1): Lost communication & individual emergency. No drop out at follow up. In the control group: (n=1): Not s…	Not reported.	No: gender bias. Study was conducted between February 1, 2014, and January 31, 2017 (possible seasonal effects).
TOPUP#25	DOI: 10.2196/12003	Shum, 2019	Lai	Yip	2019	Hong Kong	Quasi-experimental control between group	Emotion regulation (of anxiety), positive and negative thinking.	Mental health knowledge, perspective-taking, and self-esteem.	The Adventures of DoReMiFa is a digital game–based and school-based mental health enhancement program for students aged 8 to 12 years. The content was designed and developed by multidisciplinary professionals including clinical psychologists, social workers, counselors, and educators and adopted the cognitive-behavioral therapeutic approach and positive psychology as theoretical frameworks. The p…	To determine the effectiveness of The Adventures of DoReMiFa, on the social and emotional health and well-being of the school children in Hong Kong aged 9 to 11 years.	Somewhat opportunistic/self-selecting sample. 4 primary schools completed the program in the period of 2014 to 2015. To recruit schools, an information seminar on the program was organized in June 2014. After the seminar, a few schools showed their interest to join the program. Invitation letters including information sheets, the program outline, and enrollment forms were sent to the interested s…	Not reported.	N = 332	Intervention group = 9.53 years; control group = 9.48 years.	Children aged 8 to 12 years from 4 primary schools in Hong Kong. Schools included 3 coeducational schools and 1 girls’ school. 232 were Primary 4 students (50.6%; 232/459) and 227 (49.4%; 227/459) were Primary 5 students.	Universal primary school children sample.	Length of intervention unclear. The intervention classroom lessons were led by graduates or students of a master’s degree in Counseling or Counseling and Clinical Psychology or were qualified teachers who had received an 8-hour preservice training. All instructors would teach the same class throughout the 8 school-based lessons, and the class teachers were required to stay in the classroom to obs…	N intervention: 220; n control: 112	Randomisation was not used to allocate participants to intervention. No evidence for concealment of group allocation.	Blinding was not reported to have been used.	N/A	School.	Pre-treatment (T1), 2 weeks post-treatment (T2) and 6 months follow up (T3).	Unclear.	(T1, T2, T3) Chinese version of 9 items for assessing Generalized Anxiety Disorder from the The Screen for Child Anxiety–Related Emotional Disorders (Birmaher 1997). Designed to evaluate anxiety disorder symptoms of children and adolescents aged 8 to 18 year. 41 items measuring 5 anxiety disorders. 3-point Likert scale (from 0=Not True or Hardly Ever True to 2=Very True or Often True). The optima…	No evidence that the person(s) interpreting the data were blinded from knowledge of the hypotheses and aims and which intervention participants received.	Multilevel modeling	Entries by students who showed the same response for all items across 3 measures or above and those who only completed 1 out of the 3 time points were excluded from the analyses. 314, 395, and 332 students were put into the analyses in T1, T2, and T3, respectively.	At baseline, no significant differences were found between the 2 groups in anxiety and negative automatic thoughts. However, there were significant differences in positive automatic thoughts. But there were no significant differences on each outcome measure between the students of the high and the low completion of modules at the pretest assessment. The significant differences observed in positiv…	The intervention was not effective in reducing the rates of anxiety symptoms and negative thinking. The authors used focus groups with teachers, parents and students to collect views on mental health, the programme and digital learning. Although this data is not presented in this intervention evaluation study.	The authors report that gender was an independent variable in the analysis however the results pertaining to this appear to not be reported in the findings.	N/A	There are no discrepancies between measures used and outcome data.	Exclusion/attrition at post-test in the intervention group was 6%. Exclusion/attrition at post-test in the control group was 21%. This was documented as invalid completion of questionnaires.	The project was supported by the Quality Education Fund of the Education Bureau of Hong Kong. No conflicts of interest declared.	No: The participating schools did not wish to employ randimisation. Therefore the authors used quasi-experimental design. Teachers dictated the allocation to intervention on the basis of their needs, suitability, and capability, the school teachers assigned all students of the same grade (ie, either Primary 4 or Primary 5) to either an intervention or a control condition. Fidelity of classroom ba…
TOPUP#725	DOI: 10.1037/emo0000379	Smith, 2018	Romero	Gross	2018	USA	Randomised control trial	Nature and malleability of emotions, emotional wellbeing at school, emotional wellbeing in life	School satisfaction and belonging	Online programme. The two intervention modules were designed to instill an adaptive theory of emotion. Session 1 was intended to give students a better understanding of emotions to set the stage for learning how emotions can be influenced in Session 2. Students in the treatment group during Session 1 learned (a) what emotions are and how they form, (b) the importance of recognizing when you feel …	To determine the effectiveness of teaching students adaptive theories of emotion through online modules on the nature and malleability (adaptive theories) of emotions, school well-being, belonging and satisfaction and general wellbeing over time compared to peers in a control group.	N/A Middle school students from across the United States (CA, CT, FL, HI, TX, UT, WA, and WI) participated in this research through an online platform. Schools were recruited by researchers at the Project for Educational Research That Scales (PERTS) through phone calls, social media marketing, and word of mouth.	Unclear. Appears that there were no exclusion criteria: We did not have specific stopping criteria during recruitment.	N = 1645	Not reported. Pps included 6th 7th and 8th grade students in USA which is age 11 - 14.	50% female. The majority were White/Caucasian (42%) or Hispanic (31%), followed by multiracial (15%), other/ unreported (5%), Asian (4%) and Black/African American students (3%). Some students did not complete particular questions, and thus the degrees of freedom vary across the analyses reported.	Unclear. Appears to be a universal middle school sample.	Intervention was spread over approx 2 - 4 weeks. During school hours, teachers scheduled computer access for students to sign on to the study web site: www.perts.net for two 45-min intervention or control sessions and one 15-min follow-up session. Pps filled out baseline dependent assent to participate in the study and baseline dependent variables and demographic information. They were then rando…	N intervention: 831; n control: 814	Yes, No: Students were individually randomized by Qualtrics survey software to either the theories of emotion intervention or to a control condition. To blind participants to their random assignment, participants were told there were multiple versions of the program with different activities, and that they should not look at others’ screens to protect other students’ privacy. No evidence study pe…	Participants were blinded but intervention deliverer(s) and raters were not blinded from knowledge of which intervention participants received.	N/A	School.	Pre-intervention (T1), one month post-intervention (T2).	Unclear.	(T1, T2) Emotional well-being in school. Participants indicated their positive and negative emotions felt during school as an indicator of emotional well-being in school (1 = strongly disagree, 6 = strongly agree): “I tend to feel a lot of positive emotions at school” and “I tend to feel a lot of negative emotions at school” (rs = .53). Following prior research that suggests the difference betwee…	No evidence that the person(s) interpreting the data were blinded from knowledge of the hypotheses and aims and which intervention participants received.	Modelling	Of the 1675 pps who completed baseline and post intervention measures, 30 students (1.8%) were removed: 16 due to completing the follow-up survey the same day as an intervention session, 13 who did not report gender, misreported their grade level, or reported an atypical middle school age, and one student who completed the second intervention session prior to the first. Appear to have used intent…	There were no significant baseline differences in school emotional wellbeing or theories of emotion between the control group and treatment group (ps > .45). Unclear whether there were significant differences in life emotional wellbeing. Pps were also successfully randomized by race and gender (ps > .41).	Baseline correlations: Consistent with prior research, pps with more adaptive theories of emotion reported greater well-being in school, and more positive socioemotional outcomes across all additional measures assessed. All three individual beliefs were correlated with school well-being and with each other. The authors report a decline in school emotional wellbeing in both control and interventio…	The authors report that secondary analyses showed that these effects were present regardless of students’ race, gender, or grade level.	N/A	There are no discrepancies between measures used and outcome data.	Yes: Of the 1675 pps who completed baseline and post intervention measures, 30 students (1.8%) were removed: 16 due to completing the follow-up survey the same day as an intervention session, 13 who did not report gender, misreported their grade level, or reported an atypical middle school age, and one student who completed the second intervention session prior to the first.	Partial: Funding information provided but no information regarding conflict of interest: The research reported here was supported by the Institute of Education Sciences, U.S. Department of Education, through Grant R305A120671 to the Board of Trustees of the Leland Stanford Junior University.	There was no evidence of other sources of bias.
TOPUPSECONDARY#1	DOI: 10.1016/j.chb.2016.05.005	Schoneveld, 2016	Malmberg	Granic	2016	The Netherlands	Randomised control trial	Emotion regulation (of anxiety), game evaulations and game expectations	Time spent playing mobile games	Mindlight neurofeedback enabled digital game. The goal in designing MindLight was to translate the empirically sound, but often dull, clinical techniques for anxiety reduction into game mechanics that could provide children with hours of immersive practice. The imperative was to make a game that did not explain how to cope with anxiety (i.e., psychoeducation), but one that trained children, playf…	To examine the prevention effects of a neurofeedback video game, MindLight, developed based on evidence-based practices with anxious children.	N/A 78 primary schools in the southeast part of the Netherlands were contacted by telephone to provide information on the study and to ask if they were interested in participation. Eight schools agreed to participate and two members of the research team visited these schools to provide more detailed information. Participants were recruited through two phases: a screening (November 2013 to January…	Inclusion: Elevated anxiety, which was operationalized based on Muris, Schmidt, and Merckelbach (2000) total scores. Children were eligible if either (a) the total score on the SCAS was one standard deviation above the mean or (b) at least two subscales of the SCAS were one standard deviation above the mean. The obsessive compulsive disorder subscale was not included, because it is no longer cons…	N = 136	M = 9.95, SD = 1.33	Children ranged in age from 8 to 13 years at pretest and 54.8% were girls. The majority of the children were of Dutch descent (89.7%). The parent sample consisted of 127 mothers and 109 fathers. At pretest, mothers ranged in age from 27 to 52 years and fathers from 32 to 62 years. The majority of parents were of Dutch descent (88.2% of mothers, 81.7% of fathers).	Children with elevated levels of anxiety.	Children completed baseline questionnaires on laptops in groups of 7 - 19 children at school, after school hours. Expectations were equalized by providing children with a description of both games, which included a screenshot, and the direction that the obstacles and difficulties can be overcome by using their own minds. Completion of the questionnaires took approximately 45 min. Parents were ask…	N intervention child = 69; n control child = 67. N intervention parent = 117; n control parent = 109.	Yes Yes. The children and their parents were randomly assigned to either the experimental or the control condition. Randomization was carried out by an independent researcher from our research institute and applied within schools. Participants within one school were equally assigned to the Max or the Mind-Light condition. Randomization was stratified by sex and grade. Four separate groups were cr…	Children and their parents were blind to condition but it is unclear if intervention deliverer(s) and raters were blinded from knowledge of which intervention participants received.	N/A	Unclear.	Pre-intervention (T1), post-intervention 3 days after final gameplay (T2) and three month follow-up (T3).	Unclear.	(T1, T2, T3) Child version of the Spence Children’s Anxiety Scale (Spence, 1997, 1998). 45 item self-report questionnaire that measures symptoms of six DSM-IV defined anxiety disorders, namely: separation anxiety disorder (6 items); social phobia (6 items); panic disorder and agoraphobia (9 items); physical injury fears (5 items); generalized anxiety disorder (6 items); and obsessive-compulsive d…	No evidence that the person(s) interpreting the data were blinded from knowledge of the hypotheses and aims and which intervention participants received.	Linear regression analyses	After screening, two of the eight schools were eliminated based on the small number of eligible participants in these schools (n = 2 and n = 12). Intention to treat analysis used for the main effects.	No significant differenes in any any measures at baseline including game expectations.	The design and development of MindLight was a cross-disciplinary collaboration among academics in developmental psychopathology, clinicians, professional game designers (artists and Programmers) and the target users themselves (children). However no data in regard to the codevelopment was provided. Contrary to expectations, results showed no differences on decreases in anxiety symptoms between ch…	Unclear.	N/A	There are no discrepancies between measures used and outcome data.	Unclear. 11 (1 child, 10 parents) did not complete pre-assessment, 60 (5 child, 55 parents) did not complete post-assessment, 36 (11 children, 25 parents) did not complete follow up assessment in control group. 17 (1 child, 16 parents) did not complete pre-assessment, 68 (7 children, 61 parents) did not complete post-assessment, 36 (10 child, 26 parents) did not complete follow up assessment in i…	Partial: Funding provided by Netherlands Organisation for Scientific Research (NWO, 406-12-017). No conflict of interest information provided.	There was no evidence of other sources of bias.
TOPUPSECONDARY#2	DOI: 10.1007/s11121-017-0843-8		Lichtwarck-Aschoff	Granic	2018	The Netherlands	Randomized controlled non-inferiority trial	Emotion regulation (of anxiety), programme ratings and programme expectations	Time Spent Playing Games	Mindlight neurofeedback enabled digital game. The goal in designing MindLight was to translate the empirically sound, but often dull, clinical techniques for anxiety reduction into game mechanics that could provide children with hours of immersive practice. The imperative was to make a game that did not explain how to cope with anxiety (i.e., psychoeducation), but one that trained children, playf…	To investigate whether the applied game MindLight is as effective in a preventative context as CBT (i.e., Coping Cat) in anxious children.	N/A Participants were recruited in two steps: screening and inclusion. First, all children in grades 3 to 6 from eight primary schools received an information letter for their parents and a screening consent form. All children with active parental permission (N = 791) were screened on anxiety symptoms with the child version of the Spence Children’s Anxiety Scale (SCAS; Spence 1998). Second, eligi…	Inclusion: Elevated anxiety, which was operationalized based on Muris, Schmidt, and Merckelbach (2000) total scores. Children were eligible if either (a) the total score on the SCAS was one standard deviation above the mean or (b) at least two subscales of the SCAS were one standard deviation above the mean. The obsessive compulsive disorder subscale was not included, because it is no longer cons…	N = 174	M = 9.97, SD = 1.16	At pre-test, children were between 7 and 12 years old and 40.8% were boys. The majority of the children were born in the Netherlands (91.4%). In most cases, both parents participated in the study (n = 145). The parent sample included 174 mothers and 145 fathers. At pre-test, mothers ranged in age from 28 to 49 years (M = 41.13, SD = 3.67), fathers from 33 to 57 years (M= 43.49, SD = 4.24). The ma…	Children with elevated levels of anxiety.	Intervention condition: Children played MindLight for six 1-h sessions, at school after regular school hours every week, except for holidays. Groups consisted of five to ten children and were supervised by Masters students. Children used earplugs to hear the game sound and to diminish distraction. They were seated at least one table away from each other. Supervisors gave instructions about MindLi…	N intervention child = 86; n control child = 88. N intervention parent = 166; n control parent = 166.	Yes Yes. The children and their parents were randomly assigned to either the experimental or the control condition. When pre-tests were completed participants were blind to intervention programme. An independent researcher from the author's research institute carried out the randomization with an allocation ratio of 1:1 within school and stratified by sex and grade. Fourseparate groups of childre…	Children and their parents were blind to condition but it is unclear if intervention deliverer(s) and raters were blinded from knowledge of which intervention participants received.	N/A	Pre-assessment completed online. Unclear where post-asessment and follow up assessments completed.	Pre-intervention (T1), post-intervention 2 weeks after final gameplay (T2) and three month and six month follow-ups (T3, T4).	Unclear.	(T1, T2, T3, T4) Child version of the Spence Children’s Anxiety Scale (Spence, 1997, 1998). 45 items with seven positive filler items to reduce negative response bias. All items are rated on a 4-point scale: 0 = never, 1 = sometimes, 2 = often, and 3 = always. Both the child version (Muris et al. 2000b) and the parent version show good convergent validity (Brown-Jacobsen et al. 2011) and good rel…	No evidence that the person(s) interpreting the data were blinded from knowledge of the hypotheses and aims and which intervention participants received.	Latent growth curve modelling	N = 791 pps assessed for eligibility. 617 excluded due to not meeting the exclusion crtieria, not wanting to take part, or not returning contact. Intention to treat analysis used.	Unclear if any significant differenes in any measures at baseline.	Intention-to-treat and completers-only confidence interval approach and latent growth curve modeling showed an overall significant quadratic decrease in child- and parent-reported anxiety symptoms over time and, as predicted, the magnitude of improvement was the same for MindLight and CBT. The within-group effect sizes were small to medium at post-test and medium to large at 3- and 6-month follow…	Unclear.	N/A	There are no discrepancies between measures used and outcome data.	Most attended at least five MindLight sessions (n = 64; 87.7% excluding dropouts) or at least seven CBT sessions (n = 66; 91.7% excluding dropouts). Intention to treat analysis used.	The research was supported in part by grant 406-12-017 from the Netherlands Organisation for Scientific Research (NWO). There is conflict of interest - Isabela Granic is founder of the PlayNice Institute, the executive producer of the video game MindLight.	There was no evidence of other sources of bias.
TOPUPSECONDARY#3	DOI: 10.3389/fpsyg.2018.02353	Filella, 2018	Ros-Morente	March-Llanes	2018	Spain	Quasi-experimental control	Emotional Awareness, Emotion Regulation, Emotional Autonomy, anxiety symptoms.	Academic performance	Happy 12–16 is a gamified program which is part of the Happy software’s. Happy 12–16 is specifically designed to help adolescents aged from 12 to 16 improving the management of their emotions by training their emotional competencies. Evidence has proved that those individuals that display a successful management of emotions can better deal with conflicts that they encounter during their daily lif…	To describe the Happy Emotional Education Program and its effects over a sample of secondary school students.	Some schools were assigned to the experimental condition and others to the control condition. Recruitment method not reported.	Not reported. Only criteria appears to be that consent was provided.	N = 903	M = 12.63, SD = 0.608.	The sample was a group of secondary education school students from the regions of Lleida and Huesca in Spain. 471 of pps were males (52.2%). All pps were in 1st (n = 440; 48.7%) and 2nd (n = 463; 51.3%) grades of compulsory secondary education. The experimental condition included 472 students of 7 different high-schools (52.3% of the total) and the control comdition included 431 students of 4 vol…	Appears to be a universal adolescent sample although this is unclear.	Happy 12–16 gamified software, was administered to students of the experimental group during their weekly hours of tutoring (2 h per week), as part as their curricula. Administration of Happy software was always under the supervision of a trained teacher who guided and supervised the sessions. The Happy 12–16 sessions took place over 30 h in 1h sessions. Unclear what procedures the control group …	N experimental = 472 students; N control = 431 students.	Randomisation does not appear to have been used to allocate to groups.	Blinding was not reported to have been used.	N/A	Unclear.	Pre-test (T1) and post-test (T2). Unclear of when assessments took place in relation to the intervention.	Unclear.	(T1, T2) Emotional Development Questionnaire for secondary school (Bisquerra Alzina and Pérez Escoda, 2007). This instrument has two versions, one for elementary school students and another for adolescents. In the version for adolescents, there are 35 items. It is possible to obtain a global score or a score for each one of the subscales described by the Group of Psychopedagogical Orientation (GR…	No evidence that the person(s) interpreting the data were blinded from knowledge of the hypotheses and aims and which intervention participants received.	Repeated measures GLM	Not reported. No information regarding exclusions provided and no information provided related to reasons, or breakdown for each group.	Unclear if any significant differenes in any measures at baseline.	Significant difference in average change score between intervention and control conditions in state-trait anxiety, emotional awareness and autonomy but ns change in ER. Most pronounced change was in emotional awareness.	Not reported.	N/A	There are no discrepancies between measures used and outcome data.	Not reported.	No conflict of interest reported but grant/funding not reported.	There was no evidence of other sources of bias.
TOPUPSECONDARY#4 PDF cannot be downloaded - appears corrupted.	DOI: 10.1007/s41811-020-00077-4 https://link-springer-com.ezproxyd.bham.ac.uk/article/10.1007/s41811-020-00077-4	David, 2020	Predatu	Maffei	2020	Romania	Randomised control study	Emotion regulation (of state anxiety), frontal alpha asymmetry	N/A	REThink is a therapeutic videogame that can be accessed online through iOS Apps. It was developed to be used as a stand-alone application to promote rational thinking skills and emotional resilience in children and adolescents. RETMAN is the main character of the game, and his mission is to help children and adolescents to develop effective emotion regulation skills in order to better cope with d…	To examine the effects of the newly developed REThink therapeutic game on reducing the subjective emotional reactivity to a stressor in children and adolescents and in modulating their frontal EEG asymmetry.	N/A Sample was recruited on a voluntary basis from two middle schools located in a small urban community. Children and their parents were asked to provide an informed consent to participate in the present study.	Participants were excluded from the present study if they had (1) a limitation that precluded them to use the iPad, (2) a major psychological disorder, or (3) had (in the past 3 months) psychotherapy or psychiatric treatment.	N = 134	12.96 (SD = 2.17) in the Waitlist condition, 12.81 (SD = 1.92) in the REBE group, and 13.04 (SD = 2.07) in the REThink group	41.8% girls and 58.2% boys.	Healthy children.	Rethink game - each participant played twice each level over 4 consecutive weeks on an Apple iPad Air 2. The REBE group intervention protocol was based on the REBE theory (Ellis 1995) and was delivered in a traditional classroom format. The protocol had the same structure as the REThink protocol (seven modules). The REBE intervention aims to help children and adolescents to develop better emotion…	N = 45 in Waitlist condition; N = 42 in REBE group; N = 47 in REThink group.	Random sequence generation: Yes, randomisation was employed to allocate participants to intervention and the randomization of the participants was done in a stratified manner, with the aim to ensure balance of the treatment groups with respect to the children’s grade. Trial participants were subdivided into seven strata (from the fourth to the tenth grade), and then, permuted block randomization …	Intervention deliverer(s) were not blinded from knowledge of which intervention participants received in the RCT	N/A	School.	Pre-test (T1), post-test (T2).	Psychologist	(T1, T2) The Profile of Affective Distress (PAD) (Opris and Macavei 2007) is a 26-item scale that measures negative emotions within two major categories: “concern and anxiety” and “sadness and depression”. In the present study, the “concern and anxiety” subscale was used to measure state anxiety experienced in response to an impromptu speech task. The subscale comprises 12 anxiety-related adjecti…	The person(s) interpreting the data were not blinded from knowledge of the hypotheses and aims and which intervention participants received.	FFT for EEG data. ANCOVA, correlations.	Out of the randomized participants, 31 (18.78%) did not complete the initial impromptu speech task, and thus, these subjects were excluded from the analysis and treated as dropouts (19.64% in the Waitlist condition, 23.63% in the REBE condition, and 12.96% in the REThink condition). The final sample consists of 134 subjects: 45 in the Waitlist condition, 42 in the REBE group, and 47 in the REThin…	Unclear.	State anxiety significantly decreased from pre- to post-intervention (recovery phase), but this reduction was irrespective of condition. There was a significant increase in frontal alpha asymmetry from pre- to post-intervention; further analysis showed that this increase was specific for the REThink group only. Results suggest that relative to the Waitlist and REBE interventions, the REThink game…	Not reported.	N/A	There are no discrepancies between measures used and outcome data.	Out of the randomized participants, 31 (18.78%) did not complete the initial impromptu speech task, and thus, these subjects were excluded from the analysis and treated as dropouts (19.64% in the Waitlist condition, 23.63% in the REBE condition, and 12.96% in the REThink condition). The final sample for this phase of the study consists of 134 subjects: 45 in the Waitlist condition, 42 in the REBE…	Supported by a grant awarded to Oana A. David from the Romanian National Authority for Scientific Research, CNCS–UEFISCDI (grant number PN-II-PT-PCCA-2013-4-1937). Antonio Maffei is funded by a fellowship within the scope of a grant from MIUR-Ministero dell’Istruzione, dell’Università e della Ricerca (grant “Dipartimenti di Eccellenza” DM 11/05/2017 n.262) to the Department of General Psychology,…	There were limitations in using the EPOC wireless EEG system which resulted in a loss of data (and participants). Although there do not appear to be any further biases.
TOPUPSECONDARY#5	DOI: 10.1016/j.jbtep.2020.101548	Wijnhoven, 2020	Creemers	Granic	2020	The Netherlands	Randomised control trial	Emotion regulation (of anxiety)	Treatment expectancies	Mindlight neurofeedback enabled digital game. The goal in designing MindLight was to translate the empirically sound, but often dull, clinical techniques for anxiety reduction into game mechanics that could provide children with hours of immersive practice. The imperative was to make a game that did not explain how to cope with anxiety (i.e., psychoeducation), but one that trained children, playf…	To investigate the effect of Mindlight on (sub)clinical anxiety symptoms in children with ASD.	N/A Children were recruited through a residential setting and a special education school. All children with ASD between 8 and 16 years old and their parents received an information letter and were screened for anxiety symptoms with the SCAS-C/P (Scholing, Nauta, & Spence, 1999). In the residential institute, the child's mentor, as daily caregiver, filled in the questionnaires. Subclinical anxiety…	Inclusion: Subclinical anxiety - defined as mean+1SD on the total score and/or one or more subscales (OCD subscale excluded) of the SCAS-C and/or SCAS-P (Muris, Schmidt, & Merkelbach, 2000; Nauta et al., 2004).	N=109	M = 11.10 (SD=2.07)	Mean total IQ was 102.26 (SD=17.18). Age range 8–16. 77.1% male. TAU did not focus on anxiety symptoms and therapists were instructed to not focus on anxiety symptoms in TAU. A Fisher's Exact Test showed that the number of children that received a specific type of TAU did not significantly differ between both conditions at T1, T2 and T3 (all p > .05).	Children with autism.	Children in the experimental condition played Mindlight and children in the control condition played the commercial computer game ‘Triple Town’. All children played their game individually in sessions of 1 h per week during 6 consecutive weeks at the recruitment location. Moreover, all children received treatment as usual (TAU) parallel with Mindlight or Triple Town.	n=53 experimental group; n=56 control group.	Yes - randomization was performed by an independent researcher and was carried out separately for each location of the different institutes (n=6), using a computerized random number generator. Randomization was stratified by gender and age (8–11 and 12–15 years old). Allocation Concealment: the allocation to intervention does not appear to have been concealed before intervention assignment.	Intervention deliverer(s) were not blinded from knowledge of which intervention participants received in the RCT	N/A	Special education school	Pre-test (T1), post-test (T2), 3 month follow up (T3).	Unclear.	(T1, T2, T3) The Spence Children's Anxiety Scale (SCAS; Scholing, Nauta, & Spence, 1999) was used to measure child-rated anxiety symptoms. The SCAS consists of 44 items (e.g., ‘I am afraid when I have to sleep alone’, ‘I worry about things’) on a 4-point scale, ranging from ‘never’ (0) to ‘always’ (3). The scale consists of six subscales as described in the DSM-IV: panic/agora phobia, separation …	The person(s) interpreting the data were not blinded from knowledge of the hypotheses and aims and which intervention participants received.	Latent Growth Curve Modeling (chosen over ANOVA repeated measures, as LGCM provides more information on individual change in anxiety symptoms over time)	Although not explicitly stated, the flow chart of pps from baseline to follow up appears to indicate that intention to treat was used and no pps data was excluded from the analyses.	No significant differences were found between both conditions in age, TIQ, gender, education of the child and parental marital status. Therefore, no covariates were used to control for these background variables. However, at screen stage and pre-test, girls had significantly more child-rated anxiety symptoms than boys. For parent-rated anxiety, no significant differences were found in anxiety sym…	Results showed no differences in decrease of child-rated anxiety symptoms between both conditions. However, the decrease of parent-rated anxiety symptoms was significantly larger in the experimental condition. Post parent interview results do not appear to be presented. Expectation data presented in growth models only. Treatment expectations significant covariate in growth models. 73.6% intervent…	Girls in the control condition showed a significantly higher decrease of parent-rated anxiety symptoms than boys. Girls showed higher initial levels and a stronger decrease of anxiety symptoms than boys in the experimental condition.	N/A	Post parent interview results do not appear to be presented. And the expectancy data is only presented in context of growth curve analysis.	N = 6 pps discontinued in the experimental condition. N = pps discontinued in control condition. N = 16 pps lost in experimental condition by post-test. N = 20 pps lost in control condition by post-test. Intention to treat analysis appears to have been used, although this was not stated explicitly. Triple Town control n=36 pps by T3 and 38 parents. Experimental n=38 pps and 38 parents.	Funding for this study was provided by grants from the Research & Innovation Foundation of GGZ Oost Brabant and the Behavioral Science Institute of the Radboud University in Nijmegen (The Netherlands). No competing interests declared.	Gender bias - 77.1% male. TAU did not focus on anxiety symptoms and therapists were instructed to not focus on anxiety symptoms in TAU. A Fisher's Exact Test showed that the number of children that received a specific type of TAU did not significantly differ between both conditions at T1, T2 and T3 (all p > .05).
TOPUPSECONDARY#6	DOI: 10.1007/s10826-020-01728-y	Schoneveld, 2020	Wols	Granic	2020	The Netherlands	Randomised control non-inferiority trial	Internalising, emotional self-efficacy	Academic self efficacy, social self-efficacy, externalising	Mindlight neurofeedback enabled digital game. The goal in designing MindLight was to translate the empirically sound, but often dull, clinical techniques for anxiety reduction into game mechanics that could provide children with hours of immersive practice. The imperative was to make a game that did not explain how to cope with anxiety (i.e., psychoeducation), but one that trained children, playf…	To investigate the beneficial effects of the applied game MindLight compared to cognitive behavioral therapy (CBT) on mental health outcomes associated with anxiety symptoms: internalizing problems, externalizing problems, and self-efficacy.	N/A Recruited from from eight primary schools in the southeast part of the Netherlands. Specific recruitment methods unclear.	Inclusion: Children were eligible if either at least two SCAS subscales (excluding the obsessive compulsive disorder subscale) or the total SCAS score, was 1 SD or more above the mean found in a large normative sample (Muris et al. 2000a). Exclusion: Children were excluded if they already received anxiety treatment or if they were diagnosed with either obsessive-compulsive disorder, posttraumatic…	N = 174	M = 9.97, SD = 1.16).	59.2% girls. Children were between 7 and 12 years old. The majority of the children were born in the Netherlands (91.4%). In most cases, both parents participated in the study (n = 145). The parent sample included 174 mothers and 145 fathers. At pre-test, mothers ranged in age from 28 to 49 years (M = 41.13, SD = 3.67), fathers from 33 to 57 years (M= 43.49, SD = 4.24). The majority of parents we…	Children with elevated levels of anxiety.	Children in the intervention condition played MindLight in 1-h sessions at school, after regular school hours, once a week, for 6 weeks. Children played the game individually but they were seated in a room with about five to ten other children. Children were seated one table away from each other and used earplugs to hear the game sound and to diminish distraction. Master’s degree students gave in…	N intervention child = 86; n control child = 88. N intervention parent = 166; n control parent = 166.	Yes Yes. The children and their parents were randomly assigned to either the experimental or the control condition. When pre-tests were completed participants were blind to intervention programme. An independent researcher from the author's research institute carried out the randomization with an allocation ratio of 1:1 within school and stratified by sex and grade. Four separate groups of childr…	Children and their parents were blind to condition but it is unclear if intervention deliverer(s) and raters were blinded from knowledge of which intervention participants received.	N/A	Pre-assessment completed online. Unclear where post-asessment and follow up assessments completed.	Pre-intervention (T1), post-intervention 2 weeks after final gameplay (T2) and three month and six month follow-ups (T3, T4).	Unclear.	(T1, T2, T3, T4) Internalizing Problems subscale of the Mother version of the Strengths and Difficulties Questionnaire (Goodman 1997; Stone et al. 2010). Used to assess emotional symptoms and peer relationship problems. In the study, the authors used (1) internalizing problems: emotional symptoms and peer relationship problems; (2) externalizing problems: conduct problems and hyperactivity/ inatt…	No evidence that the person(s) interpreting the data were blinded from knowledge of the hypotheses and aims and which intervention participants received.	Latent growth curve modelling	N = 791 pps assessed for eligibility. 617 excluded due to not meeting the exclusion crtieria, not wanting to take part, or not returning contact. Intention to treat analysis used.	No differences were between MindLight and the CBT group on pre-test anxiety symptoms, age, sex, and weekly game time. Unclear if emotion self-efficacy was tested at baseline but outcome graphs appear to show no significant difference.	Non-Significant Difference in internalising post-intervention and follow up. Non-Significant Difference in emotion self-efficacy post-intervention and follow up. See Schoneveld 2018 for difference in self- and parent report anxiety (same data so cannot use anxiety self-report/informant report in this study in the meta-analysis).	Unclear.	N/A	There are no discrepancies between measures used and outcome data.	Yes. Most attended at least five MindLight sessions (n = 64; 87.7% excluding dropouts) or at least seven CBT sessions (n = 66; 91.7% excluding dropouts). Intention to treat analysis used.	Partial: The research was supported in part by grant 406-12-017 from the Netherlands Organisation for Scientific Research (NWO). There is conflict of interest - Isabela Granic is founder of the PlayNice Institute, the executive producer of the video game MindLight.	There was no evidence of other sources of bias.
TOPUPSECONDARY#7	DOI: 10.3109/13668250.2017.1326587	Einfeld, 2018	Beaumont	Howlin	2018	Australia	Quasi-experimental waitlist control	Emotion regulation	Social skills, treatment fidelity	Secret Agent Society - multimedia social skills program for children with ASD (Beaumont & Sofronoff, 2008). The curriculum uses an espionage-themed computer game and other activities to teach children to recognise emotions in themselves and others; express feelings in appropriate ways; talk and play with others; solve social problems; and detect and manage bullying. Skills are taught through week…	To determine if the Secret Agent Society improved social skills (including ER) at school and home, and whether improvements were maintained.	Not typical of population. Pps were recruited from 15 ASD-specific specialist primary- and high-school satellite classes run by Aspect. Families were sent study information sheets and parent consent forms. Opportunity/convenience sample.	Inclusion: attendance at an Aspect satellite class and a recent (<12 months) clinically confirmed diagnosis of ASD (including ASD, autism, autistic disorder, Asperger’s syndrome or pervasive developmental disorder – not otherwise specified) from a specialist medical practitioner or clinical psychologist. At the time of this study, students were required to meet the diagnostic criteria for autisti…	N = 84	10.7 years (range 8.2–14.6).	75 male; 9 female. Mean receptive language age equivalent was 9.6 years (range 4.8 –20.3) andmean full scale IQ was 91.3 (range 48–136). Most participants (73; 87%) had an IQ score ≥ 70; seven (8%) had an IQ score <70 and four (5%) had no IQ score available. The mean parent-reported score for current autism symptomatology, as measured by the Social Communication Questionnaire – Current form (SCQ;…	Children with ASD.	The SAS Program was delivered to groups of three to six students by one or two facilitators over a 10–13-week period. The program consisted of 9 × 90 minute child sessions; 4 × 2 hour parent sessions; weekly teacher tip sheets provided to children’s satellite class teachers; and child booster sessions and parent phone calls 3 and 6 months after the end of weekly sessions. When treatment ceased, p…	N intervention = 26; n control = 58.	Randomisation was not used to allocate participants to intervention. No evidence for concealment of group allocation.	The James and Dylan tests were scored by a researcher blind to the child’s pre- or post-intervention status. But teacher and parent/child not blinded.	N/A	Classes for children with ASD.	Pre-wait (T1) pre-intervention (T2) post intervention (T3) follow up (T4).	Cognitive and language assessments were administered by trained research assistants and a supervising psychologist. The social problem-solving measures were scored by a research psychologist.	(T1, T2, T3, T4) James and the Maths Test (Attwood, 2004a). This task examines children’s knowledge of appropriate anxiety management strategies. A story about a boy (James) who feels anxious about a maths test is read aloud to the child. The child is then asked to suggest strategies for James to cope with his anxiety; one point is awarded for each appropriate response. For a strategy to be score…	The James and Dylan tests were scored by a researcher blind to the child’s pre- or post-intervention status but no evidence that the person(s) interpreting the data were blinded from knowledge of the hypotheses and aims and which intervention participants received.	Random effects regression.	Unclear. Intention to treat not used.	None of the differences between the TAU group and the ITG group were significant at preintervention.	No effect was observed without the SAS program. ERSSQ total scores were found to be higher at post-intervention and at 12-month follow up than at pre-intervention. The corresponding school staff measures did not show a significant rise at postintervention but did so at 12-month follow up. Like the parent measures, the child-based James and Dylan scores were significantly higher at both postinterv…	No correlation between intervention response and variables such as age, gender, performance IQ, or receptive language skills was found.	N/A	There are no discrepancies between measures used and outcome data.	Not reported.	The work was supported by the Australian Research Council funder ARC Linkage Grant LP100100052 and a contribution from Autism Spectrum Australia (Aspect). Dr Renae Beaumont is the author of the Secret Agent Society Program and receives royalties on all program materials sold.	Gender bias - 75 male; 9 female.
TOPUPSECONDARY#8	DOI: 10.3390/s20040966	Carlier, 2020	Van der Paelt	Turck	2020	Belgium	Case study	Emotion regulation (of anxiety)	N/A	New Horizon: New Horizon is a 2D mobile exploration and puzzle game. The main game environment is an infinite universe with an infinite amount of discoverable planets. The main character, Jimmy, traverses this universe within his spaceship, landing on planets to complete mini-games and earn experience. Two regular mini-games are designed, containing no CBT techniques: Memory mini-game: In this mi…	To investigate the feasibility and usability of empowering children with ASD and their parents through the use of a serious game to reduce stress and anxiety and a supporting parent application.	Not representative of the population. Convenience sample. The recruitment took place via therapeutic centers. Twenty families, selected by the participating therapeutic centers, received an information and consent letter, five families agreed to participate.	Inclusion: between 6 to 10 years old, diagnosed with ASD, according to the DSM-V [3], did not have an intellectual disability and showed signs of stress and/or anxiety. It was preferred that the participants could read and liked to play video games. Participants were excluded from participating if parental permission was absent.	N = 3	M = 8 years	P1 is an 8-year old female. Most difficulties are school-related, throwing a temper tantrum almost on a daily basis after returning home. Her mother indicates significantly fewer difficulties during holidays. She has no excessive need for structure, but social situations can be difficult. P1 has difficulties to express feelings of pain and is often too scared to mention problems at school. When f…	Children with ASD.	The experiment comprises 2 weeks of testing at home and a pre- and post-interview with a parent. Parents were asked to motivate their child to play on a daily basis and play when the first signs of stress or anxiety started to show. The parents were encouraged to use the SpaceControl app to keep an eye on the gaming behavior of their child. If the children started a gaming session after the encou…	N/A	The study design employed was not relevant to random sequence generation selection bias. The study design employed was not relevant to allocation concealment selection bias.	Measures were not used to blind participants from knowing that the authors wished to create a feasible intervention.	A procedure was not put in place to ensure that pps did not feel pressured into giving certain responses.	The interviews took place at the therapeutic center without the presence of the therapists. Parents and children completed questionnaires at home to bring to the interview.	T1 (pre-intervention), T2 (post-intervention).	Unclear.	Spence’s Children Anxiety Scale (Scholing, 1999). 45 items, which need to be rated on a four-point Likert scale, ranging from “never” to “always”. It comprises six subscales, e.g., social phobia and physical injury fears. It has good reliability and validity for the general population. No validity has been established for the use for children with ASD, but literature shows that it is widely used …	No evidence that the person(s) interpreting the data were blinded from knowledge of the hypotheses and aims and which intervention participants received.	T-scores.	Questions in the anxiety scales that were filled in incorrectly were left out of the analyses. Intention to treat not appropriate.	N/A	Issues with the SCAS questionnaires (one parent forgot to fill in the questionnaire before the pre-interview and was asked to fill it in as soon as possible and bring it to the post-interview, together with the post-interview questionnaire. However, this resulted in identically filled in questionnaires. The other pps returned incorrectly filled in lists, as some questions were left blank, where o…	N/A	Criteria used to determine whether to take the current study to a full-scale study was not provided.	There are no discrepancies between measures used and outcome data.	N/A During the test phase two participants dropped-out, whereas three participants completed all phases. One of the participants dropped out because his mother believed the game was too easy for him, the other participant dropped out due to illness. Both dropped out before the test phase could be completed.	Funding (no funding) and conflict of interest information (no conflict of interest) provided.	Gender bias - 2 females and 1 male. Measurement issues with the questionnaires.
TOPUPSECONDARY#9	DOI: 10.1002/pits.21831	Beaumont, 2015	Rotolone	Sofronoff	2015	Australia	Between groups pre-post	Emotion regulation, (of anxiety)	Social skills, adjustment, parent efficacy	Secret Agent Society - multimedia social skills program for children with ASD (Beaumont & Sofronoff, 2008). The curriculum uses an espionage-themed computer game and other activities to teach children to recognise emotions in themselves and others; express feelings in appropriate ways; talk and play with others; solve social problems; and detect and manage bullying. Skills are taught through week…	To determine the relative effectiveness of structured versus unstructured Secret Agent Society intervention in children with high-functioning autism spectrum disorders.	Appears that random sampling not used. Opportunity sampling. School principals were contacted via e-mail to invite them to participate in the study. Additionally, the study was advertised at a Brisbane-based conference for School Psychologists and Guidance Counsellors.	Inclusion: HFASD diagnosis (i.e., Asperger’s disorder, high-functioning autism, or pervasive developmental disorder-not otherwise specified) as confirmed by a pediatrician or a clinical psychologist at the time of entering the study. Participants were also required to have an IQ score of 79 or higher on the Wechsler Abbreviated Scale of Intelligence (WASI—Wechsler, 1999), to ensure that they coul…	N = 69	Condition 1 M = 9.82 (SD = 1.63); condition 2 M = 9.25 (SD = 1.48)	Aged 7–12. 64 boys and 5 girls. Participants had an IQ score of 79 or higher on the Wechsler Abbreviated Scale of Intelligence (WASI—Wechsler, 1999). Forty-six percent of the sample had comorbid diagnoses including attention deficit hyperactivity disorder (21.7%), anxiety (18.8%), depression (5.6%), oppositional defiant disorder (4.2%), sensory processing disorder (4.3%), and speech and language …	Children with high functioning ASD.	Condition 1 (structured intervention): Facilitators initially watched a three-and-a-half-hour training DVD to provide them with an overview of the program aims, structure, materials and content, as well as tips for enhancing child engagement, preventing and managing difficult behavior and strategies for promoting skill usage in daily life. Facilitators then delivered the manualized intervention, …	35 in Condition 1 and 34 in Condition 2.	Randomisation and control not used. Based on school preference, capacity to fulfil the program requirements and spaces available, schools were allocated to either Condition 1 (structured intervention) or Condition 2 (unstructured intervention) prior to assessment. School staff then approached families of children who might benefit from participating in the study and provided them with a study inf…	Intervention deliverer(s) were not blinded from knowledge of which intervention pps received and measures were not used to blind pps from knowing that the authors wished to create a satisfactory intervention.	N/A	School	T1 (pre-intervention), T2 (post-intervention), T3 (follow up).	Unclear.	(T1, T2, T3) James and the Maths Test and Dylan Is Being Teased (Atwood, 2004a, 2004b): These measures examine children’s knowledge of appropriate anxiety and anger management strategies. Children are individually read two separate scenarios, one in which James is anxious about a math test and another in which Dylan is coping with bullying at school. Children are asked to suggest strategies that …	No evidence that the person(s) interpreting the data were blinded from knowledge of the hypotheses and aims and which intervention participants received.	Chi square and ANOVAs.	Children who participated in concurrent psychological interventions during the study were excluded in a repeat analysis. Any improvements previously described for Condition 2 participants on parent- and teacher-report measures of emotion regulation only trended toward significance once children involved in concurrent psychological interventions were excluded (ps = .05–.16). Intention to treat use…	At preintervention, the conditions differed on teacher-reported emotional regulation skills such that the children in Condition 2 were rated to be significantly more proficient than those in Condition 1. Condition 2 pps had a significantly higher mean IQ than participants in Condition 1. It appears that this was not taken into account in the analysis.	Pps in Condition 1 significantly outperformed those in Condition 2 on the Dylan Is Being Teased and James and the Maths test tests at post- intervention. Both groups showed an increase in emotional regulation and social skill proficiency from pre- to post-intervention. The main effect comparing the two groups was not significant, suggesting no difference in the effectiveness of the two interventi…	Not reported.	N/A	There are no discrepancies between measures used and outcome data.	1 child withdrew from the study due to changing schools during the intervention period (unclear from which condition). Fourteen parents and 11 teachers failed to return postintervention questionnaires and 24 parents and 19 teachers failed to return 6-week follow-up questionnaires. Follow-up data were collected at the end of the school year when competing demands on parents’ and teachers’ time mad…	Funding and conflict of interest information not provided.	Gender bias - 64 boys and 5 girls. Maturational effects and expectations of improvement may have positively biased adults’ responses on the treatment outcome measures.
TOPUPSECONDARY#10	Not provided	Amon, 2008	N/A	Campbell	2008	Australia	Non-randomised control bewteen group pre-post	Emotional symptoms	ADHD symptomatology	The Journey to Wild Divine - biofeedback computer game which is readily available, off the shelf. It provides players with on screen mentors who teach the art of controlling body rhythms through relaxation, and meditative style breathing techniques, such as the “Peaceful Breath” and the “Heart Breath”, to help improve health (Hall, 2004; Johnson, 2003). Three sensors are placed on the player’s fi…	To determine whether children with ADHD are able to learn relaxation techniques through breathing skills taught through the Wild Divine biofeedback video game, and if this is an acceptable/feasible alternative treatment to help reduce symptoms of ADHD.	Not typical of the average in the population from which they were drawn. Self-selecting sample. A research project website (www.adhdresearch.info) was created to promote the study and recruit interested families. The project website is linked to various online AD/HD organisations to present our work to interested families. Research pamphlets were also distributed to AD/HD organisations, specialis…	Not reported.	N = 36	Intervention: 9.5 years; control: 8.75 years	The experimental group included 15 males, and 9 females; mean age 9.50 years, and their parents (1 male, and 18 female; mean age = 38.79 years). Group One (once a week) included 17 children and Group Two (more than once a week) included 7 children. Parents provided written reports and psychological tests conducted with their children, which demonstrated that 83.3 percent of children were diagnose…	Children with ADHD.	Intervention group and typically developing control group. Upon recruitment, both the experimental and control groups were further divided into two groups – Group One, attended biofeedback sessions once a week for 12 weeks (12 sessions), and Group Two, attended more than once a week, either twice a week (24 sessions) or three times a week (36 sessions) over 12 weeks. This separation would help de…	N intervention = 24; n control = 12.	Randomisation not used. Control group was a typically developing control group who also engaged in the intervention.	No evidence of blinding.	N/A	Online and in a university research setting.	Diary entries at T1 (pre-intervention), T2 (after 1 month of the intervention) T3 (after second month of the intervention), T4 (after third month of the intervention).	N/A (assessments completed online).	(T1, T2, T3, T4) Strengths and Difficulties Questionnaire (Goodman, 1997). Composite score only. Measures social, emotional, and behavioural functioning in children and adolescents. With a five-factor structure, the SDQ includes 25 positive and negative attributes with response options on a 3-point Likert scale (0= not at all, 1= a little, sometimes, and 2= very much, all of the time; for the pos…	No evidence that the person(s) interpreting the data were blinded from knowledge of the hypotheses and aims and which intervention participants received.	t-tests, ANOVA and Wilcoxon Signed Rank Test.	Not reported.	Differences between subgroups (group 1 and 2) not reported.	The experimental group remained under the “abnormal” category and likewise, the control group remained “borderline”. In the experimental group, Group One results revealed a statistically significant reduction in SDQ scores from pre-intervention, however reductions for Group Two were non-significant. Over 66% of participants who experienced side effects in Diary 2 were reported to be taking medica…	Not reported.	N/A	There are no discrepancies between measures used and outcome data.	Not reported.	Funding and conflict of interest information not provided.	Potential sprurious effects - parents chose which group their child participated in (group 1 or 2). Posssible maturation effects, differential between typical and ADHD samples.
TOPUPSECONDARY#11	DOI: 10.1177/1088357615583467	Sofronoff, 2017	Silva	Beaumont	2017	Australia	Non-randomised, non-controlled between group pre-post	Emotion regulation, emotion regulation knowledge and anxiety	Social skills and competance, adjustment and parent efficacy, ASD symptoms	The Junior Detective Training Program (JDTP) is composed of: group social skills trianing, parent training, teacher hand-outs and a computer game. The computer game was designed to teach emotion recognition, emotion regulation and social interaction skills. This was supplemented by small group therapy materials teaching additional social and problem solving skills, where they apply ER and social …	To evaluate the Secret Agent Society (SAS) intervention delivered by parents—for children with high-functioning autism spectrum disorders (HF-ASD). To evaluate the strength of the SAS self-directed program, the results were compared with the results from the original SAS clinic-based trial conducted by Beaumont and Sofronoff (2008).	Opportunity and self-selecting sample. Participants were recruited from regional/rural Queensland and metropolitan Brisbane, Australia through contact with many autism professionals and clinics. Autism associations distributed flyers to rural and regional areas through outreach teams and advertised the study on their websites. Initial contact with participants was made by email or phone. Parents …	HF-ASD confirmed by a pediatrician and cognitive functioning in the average range confirmed by cognitive assessment (IQ above 85). Parents residing in metropolitan suburbs of Brisbane who did not have a current IQ result for their child were invited to the University of Queensland Psychology Clinic for a free cognitive assessment to confirm eligibility. Participants living in rural or regional ar…	N = 41 (28 T3)	M = 9.56 years	7 years 11 months to 12 years. Parents reported that most children had a diagnosis of Asperger syndrome (70.7%), followed by a diagnosis of autistic disorder (24.4%) and pervasive developmental disorder–not otherwise specified (PDD-NOS; 4.9%). A significant proportion of children had a co-morbid diagnosis with the most common co-morbidity attention deficit hyperactivity disorder (ADHD; i.e., 17.5…	Children with high functioning ASD.	The SAS program is a cognitive behavioral emotional and social skills intervention (Beaumont & Sofronoff, 2008). The program was designed to suit the unique profile and needs of children aged 8 to 12 years with HF-ASD. Cognitive components of the program teach children to recognize unhelpful thoughts while replacing these with helpful thoughts, and children are taught social problem solving skill…	To evaluate the strength of the SAS self-directed program, results were compared with the results from the original SAS clinic-based trial conducted by Beaumont and Sofronoff (2008).	Randomisation and control not used (pre-post between group design).	No evidence of blinding.	N/A	Home setting	Pre (T1 and T2), post (T3) and 6 week follow up (T4)	Online	(T1, T2, T3, T4) Emotion Regulation and Social Skills Questionnaire (ERSSQ). The ERSSQ (Beaumont & Sofronoff, 2008) is a social skills measure developed to evaluate the skills taught in the SAS program. Parents rate the child on 27 social behaviors on a 5-point scale ranging from never “0” to always “4.” The questionnaire demonstrated good internal consistency in this sample, alpha = .84. (T1, T2…	No evidence that the person(s) interpreting the data were blinded from knowledge of the hypotheses and aims and which intervention participants received.	One-way ANOVA. Analyses comparing the effectiveness of the SAS self-directed program with the original clinic data of the SAS program by Beaumont and Sofronoff (2008) were conducted using a between-group MANOVA.	No exclusions reported. Intention to treat used in the analyses.	Unclear.	Significant improvement in ER and child anxiety levels. Dropout parents were younger with lower education level & higher autism traits than those who did not dropout. 10-week program took parents 12-18 weeks to deliver. Parent support Skype meetings lasted 30-60 min each week	Not reported.	N/A	There are no discrepancies between measures used and outcome data.	A number of participants (n = 13 child participants; n = 12 parent participants) withdrew from the program for various reasons. 32% child pps withdrew in total. At Time 3 28 children and 26 parents remained. At Time 4 only 18 children and 17 parents completed questionnaires. This is likely due to the timing of the follow-up period falling in the December to January holiday period in Australia. To…	Dr Renae Beaumont is the author of the Secret Agent Society program and receives royalties from the sale of the program. The author(s) received no financial support for the research, authorship, and/or publication of this article.	Gender bias - more boys than girls recruited. The deliverers (parents) were also the raters.
ER#252	10.1080/10640266.2016.1160705	Lackner, 2016	Unterrainer	Skliris	2016	USA	Randomised control trial, between-group multiple basline measures	Emotion regulation, self emotion recognition	Eating behavior traits, clinical symptoms, depression	EEG neurofeedback training composed of 10 sessions of individual alpha frequency (IAF) training over 5 weeks (2 sessions per week, each had 7 runs per session) as additional treatment for female adolescents with AN. After which post-test measures (psychological inventories and post-test resting EGG) and participants gave their evaluation of EGG NF. The group training protocol consisted of a visua…	To evaluate the use of NF as an adjunct to treatment in the clinical management of eating disorders.	N/A	Inclusion: female adolescents (aged 12-18) clinically diagnosed with AN, receiving comparable treatment during the course of the study (such as, conjoint AN group therapy once a week, medical attendance and psychological treatment). Exclusion: Epilepsy or acute psychotic symptoms; no participants were excluded by these criteria.	n = 20	Not reported; 12-17 years	100% female, in- and outpatients treated at Psychosomatic Division of the Pediatric Department of the University Children’s Hospital Graz.	Adolescents diagnosed with anorexia nervosa.	Intervention group were supplemented with EGG NF training of individual alpha frequency (IAF) alongside their maintenance treatment for AN (20-minute sessions, with 2 sessions per week, for a total of 5 weeks). Control group had no additional treatment to their maintenance treatment for AN.	Intervention group n = 10 Control group n = 10	Random sequence generation: Evidence for generation of a randomised sequence was not provided. Allocation concealment: The allocation to intervention was not concealed before intervention assignment	Participants and intervention deliverers/raters were not blinded from knowledge of which intervention participants received.	N/A	Therapy room in University Children's Hospital	Pre-test measures in both groups (T1 pre-test), post-test measures for both groups (T2 post-test).	Unclear	(T1, T2) The Emotional Competence Questionnaire (Rindermann 2009) evaluates the ability to recognize and control one’s own emotions (“recognising and understanding own emotions” and “regulating and controlling own emotions”) and to recognize emotions in others (“recognising and understanding other’s emotions”) as well as “emotional expressivity.” The EKF has demonstrated good factorial and criter…	The person(s) interpreting the data were not blinded from knowledge of the hypotheses and aims and which intervention participants received, however the EEG data was objective.	Independent t-test, Mann-Whitney U test or chi-square test, paired sample t-test, ANCOVA, MANCOVA, and Pearson's r.	Not reported.	Differences observed in EEG data and questionnaire data were taken into account with ANOVA's and MANCOVA's.	Results pertaining to self emotion recognition and emotion regulation were examined. Findings show that patients with AN treated with a 5-week alpha NF protocol significantly improved in recognising their own emotions. However, in the subscale “regulating and controlling own emotions,” the control group improved in comparison to the intervention group. Further, significant training effects were s…	N/A	N/A	There are no discrepancies between measures used and outcome data.	Data was provided for all outcome variables. 9% attrition. This was due to 2 participants dropping out of the study so their data was not reported.	The competing interest and source of support was not documented by the author.	A spurious effect may have been caused by gender bias as only girs were included in the study.
